# Supplementary material for: Genetic and Phenotypic Characterization of Bacillus velezensis Strain BV379 for Human Probiotic Applications
Source: Microorganisms. 2024 Feb 21;12(3):436. doi: 10.3390/microorganisms12030436 (PMC10974050; doi:10.3390/microorganisms12030436)
Supplement: Supplementary file 1 [file microorganisms-12-00436-s001.zip]

Archive with 3 entries (2 files):
- Supplemental_material/
- Supplemental_material/Supplemental Figure S1.pdf
- Supplemental_material/Supplementary Tables.xlsx
