# Supplementary material for: Genetic and Phenotypic Characterization of Bacillus velezensis Strain BV379 for Human Probiotic Applications
Source: Microorganisms. 2024 Feb 21;12(3):436. doi: 10.3390/microorganisms12030436 (PMC10974050; doi:10.3390/microorganisms12030436)
Supplement: Supplementary file 1 [file microorganisms-12-00436-s001.zip › Supplemental_material/Supplementary Tables.xlsx]

## Sheet: Table S1
Table S1. Average Nucleotide Identity (ANI) between Bacillus velezensis BV3-79 and 32 other Bacillus strains.
Description	ANI
B. velezensis strain S4	99.05
B. velezensis strain MH25	98.48
B. velezensis strain TJ02	98.64
B. velezensis strain NKG 1	98.53
B. velezensis strain FZB42	98.66
B. velezensis strain QST713	98.08
B. velezensis strain GF423	98.23
B. velezensis strain CC09	98.21
B. velezensis strain DSYZ	98.2
B. velezensis strain GYL4	97.77
B. velezensis strain CBMB205	97.95
B. velezensis strain EN01	97.16
B. velezensis strain FIO1408	97.21
B. velezensis strain NST6	97.62
B. velezensis strain LOH112	97.61
B. velezensis strain 9912D	97.54
B. velezensis strain MV2	97.73
B. velezensis strain 10075	97.78
B. velezensis strain JS25R	97.9
B. velezensis strain Bac57	97.65
B. velezensis strain PEBA20	97.72
B. velezensis strain W1	97.76
B. amyloliquefaciens strain DSM7	93.77
B. amyloliquefaciens strain LL3	93.71
B. amyloliquefaciens strain TA208	93.68
B. amyloliquefaciens strain XH7	93.71
B. amyloliquefaciens strain CC178	98.67
B. amyloliquefaciens strain DC-12	97.72
B. amyloliquefaciens strain IT-45	97.47
B. subtilis strain 168	76.4
B. subtilis strain BEST195	76.81
B. subtilis strain MB40	76.05

## Sheet: Table S2
Table S2. Summary of BLASTn screening results for known Bacillus toxin genes in BV3-79.
Gene	Organism	Gene ID	Max Score	% coverage	E-value	% Identical
gatA	B. subtilis	938748	1581	1	0	0.85
metG	B. cereus	61578313	755	0.95	0	0.69
HblA	B. licheniformis	KM514479.1	No significant similarity found
HblA	B. cereus	KF681259.1	No significant similarity found
HblC	B. cereus	JQ039142.1	No significant similarity found
HblD	B. cereus	JQ039158.1	No significant similarity found
NheA, B, C	B. cereus	DQ885236.1	329	0.19	2e-89	0.69
NheA, B, C	B weihenstephanensis	DQ153260.1	No significant similarity found
NheA	B. cereus	FN825684.1	No significant similarity found
NheA, B, C	B. thuringiensis	EU925144.1	No significant similarity found
entFM	B. cereus	AY789084.1	40.1	0.03	0.008	0.8
cytK	B. mycoides	AY871809.1	37.4	0.08	0.016	0.78
cytK	B. licheniformis	KM657965.1	No significant similarity found
cytK	B. cereus	DQ019311.1	41.9	0.03	0.004	0.79
Hlyll	B. thuringiensis	564444080	No significant similarity found
cesHPTABCD	B. cereus	NC_010924.1	80.6	0.67	5e-14	0.67

## Sheet: Table S3
Table S3. BLASTx alignments between BV3-79 genome and cereulide proteins. The columns “Alignment Start” and “Alignment End” correspond to BV3-79 genomic loci of each alignment.
Protein	% Identical	Alignment Start	Alignment End
CesA	33.8	1801512	1806308
CesH	20.2	3105089	3105856
CesP	34.4	1791780	1792451
CesT	30.7	1797203	1797535
CesB	33.2	1802913	1806323
CesC	32.6	1690646	1691482

## Sheet: Table S4
Table S4. Summary of BV3-79 BLASTn screening results for genes involved in biogenic amine production.
Gene	Products	Species	Accession	BLASTn results
Histidine decarboxylase	Histamine	Lentilactobacillus parabuchneri	LN877765.1	No significant similarity found
Tyrosine decarboxylase	Tyramine	Levilactobacillus brevis	69773256	No significant similarity found
Agmatine deiminase	Putrescine	Levilactobacillus brevis	AF446085.5	No significant similarity found
Ornithine decarboxylase	Putrescine	Paucilactobacillus wasatchensis	OL347710.1	No significant similarity found
Lysine decarboxylase 1	Cadaverine	Escherichia coli str. K-12 substr. MG1656	948643	No significant similarity found
Lysine decarboxylase 2	Cadaverine	Escherichia coli str. K-12 substr. MG1655	944887	No significant similarity found

## Sheet: Table S5
Table S5. Virulence factor-associated genes predicted in the BV3-79 genome via BLASTn.
Gene	Category	Organism	Accessions	% Identity	% Coverage per HSP	E-value
capsular polyglutamate synthetase	Capsule;	B. subtilis subsp. subtilis str. 168	VFG016299	82.1	100	0
	Immune		NP_391471
	modulation
membrane bound	Capsule;	Bacillus subtilis subsp. subtilis str. 168	VFG016303	78.6	94	0
γ-glutamyltranspeptidase	Immune		NP_389723
	modulation
capsular polyglutamate amide ligase/translocase subunit	Capsule;	Bacillus subtilis subsp. subtilis str. 168	VFG016295	82.1	100	8.66e-116
	Immune		NP_391470
	modulation
elongation factor Tu	EF-Tu; Adherence	Francisella orientalis	VFG046474	74.4	99	2.93e-139
			WP_014714676

## Sheet: Table S6
Table S6. Virulence factor-associated amino acid sequences that aligned to the translated BV3-79 genome via tBLASTn.
Gene	Category	Organism	Accessions	% Identity	% Cov	% Covper HSP	E-value
capsular polyglutamate synthetase (ATP-dependent amide ligase)	Capsule;	Bacillus subtilis subsp. subtilis str. 168	VFG016299	93.13	100	100	0
	Immune		NP_391471
	modulation
MULTISPECIES: poly-gamma-glutamate biosynthesis protein PgsC	Capsule;	Bacillus	VFG016296	86.316	100	64	1.99e-51
	Immune		WP_003185831
	modulation
2,3-dihydroxybenzoate-AMP ligase	Bacillibactin; Nutritional/Metabolic factor	Bacillus subtilis subsp. subtilis str. 168	VFG050021	81.453	99	97	0
			NP_391078
putative membrane hydrolase	Hemolysin III; Exotoxin	Bacillus subtilis subsp. subtilis str. 168	VFG016234	80.952	99	99	4.22e-77
			NP_390062
MULTISPECIES: UTP--glucose-1-phosphate uridylyltransferase GalU	Capsule;	Bacillus cereus group	VFG016417	80.556	98	97	8.6e-155
	Immune		WP_000757774
	modulation
capsular polyglutamate synthetase (acid resistance)	Capsule;	Bacillus subtilis subsp. subtilis str. 168	VFG016291	78.212	94	94	0
	Immune		NP_391469
	modulation
ATP-dependent Clp protease proteolytic subunit	ClpP;	Listeria monocytogenes EGD-e	VFG000077	77.895	96	96	2.3e-100
	Stress survival		NP_465991
elongation factor Tu	EF-Tu; Adherence	Francisella philomiragia	VFG046459	75.505	100	100	0
			WP_004287053
MULTISPECIES: NADP-dependent phosphogluconate dehydrogenase	Capsule;	Klebsiella	VFG048851	71.901	100	52	0
	Immune		WP_015958700
	modulation
isochorismatase (siderophore specific)	Bacillibactin; Nutritional/Metabolic factor	Bacillus subtilis subsp. subtilis str. 168	VFG050032	71.825	100	81	7.1e-132
			NP_391077
MULTISPECIES: phosphopyruvate hydratase	Streptococcal enolase; Exoenzyme	Streptococcus	VFG018662	70.968	100	100	0
			WP_012130507
MULTISPECIES: UDP-glucose 4-epimerase GalE	Capsule;	Bacillus	VFG050194	69.02	99	75	2.5e-116
	Immune		WP_000996524
	modulation
lipoate protein ligase LplA1	LplA1; Nutritional/Metabolic factor	Listeria ivanovii	VFG032200	67.665	100	50	1.2e-124
			WP_014092358
pXO2-58 (plasmid)/PgsC	Capsule;	Bacillus anthracis	VFG000682	66.582	97	85	1.2e-176
	Immune		AAF13663
	modulation
MULTISPECIES: response regulator	Peritrichous flagella; Motility	Bacillus	VFG043408	66.102	100	97	1.74e-50
			WP_000940577
chaperone protein DnaK	Adherence; porin	Chlamydia trachomatis D/UW-3/CX	VFG043573	65.686	82	77	0
			NP_219906
6-phosphogluconate dehydrogenase	Capsule;	Klebsiella pneumoniae subsp. pneumoniae HS11286	VFG048848	65.251	99	98	7.5e-105
	Immune		YP_005227859
	modulation
MULTISPECIES: ABC transporter ATP-binding protein	Achromobactin biosynthesis and transport; Nutritional/Metabolic factor	Pseudomonas	VFG016166	65.251	98	54	2.1e-119
			WP_003372869
capsular polysaccharide biosynthesis protein Cps4I	Capsule;	Streptococcus pneumoniae	VFG001373	64.903	98	98	3.1e-160
	Immune		WP_000758382
	modulation
isochorismate synthase (siderophore-specific)	Bacillibactin; Nutritional/Metabolic factor	Bacillus subtilis subsp. subtilis str. 168	VFG050010	64.81	100	99	2.2e-168
			NP_391079
mannose-6-phosphate isomerase, class I	Capsule;	Bacillus thuringiensis	VFG016424	64.151	100	67	6.4e-92
	Immune		WP_000276321
	modulation
sugar transferase	Capsule;	Vibrio vulnificus	VFG007642	63.59	97	95	2.91e-75
	Immune		WP_011149334
	modulation
MULTISPECIES: acyl carrier protein	acyl carrier protein; Immune modulation	Hyphomicrobiales	VFG011430	63.014	100	94	3.5e-21
			WP_002963616
MULTISPECIES: catalase KatA	KatA; Stress survival	Neisseria	VFG037028	62.848	97	64	1.5e-136
			WP_002218620
polysaccharide biosynthesis protein	Capsule;	Bacillus cereus	VFG016381	62.379	92	68	0
	Immune		WP_033685340
	modulation
RNA polymerase sigma factor	SigA; Regulation	Mycobacterium ulcerans	VFG009717	62.376	60	60	5e-109
			WP_011741135
urease subunit beta	Urease; Stress survival	Helicobacter pylori	VFG019522	61.863	99	99	0
			WP_000724279
polysaccharide biosynthesis protein	Capsule;	Staphylococcus saprophyticus	VFG002965	61.517	80	58	7.8e-151
	Immune		WP_011302064
	modulation
lipoate protein ligase LplA1	LplA1; Nutritional/Metabolic factor	Listeria ivanovii	VFG032200	60.241	100	50	1.2e-124
			WP_014092358
signal peptidase II	Lsp; Post-translational modification	Listeria seeligeri	VFG032494	60.163	80	80	7.59e-40
			WP_012985983
AMP-binding protein	Pyochelin; Nutritional/Metabolic factor	Pseudomonas protegens	VFG016132	60.039	96	93	0
			WP_011061776

## Sheet: Table S7
Table S7. BV379 genome BLASTn alignment results to the ACLAME (a CLAssification of Mobile genetic Elements) database.
query ID	% identity	query coverage	length	mismatch	gapopen	query start	query end	subject start	subsject end	evalue	bitscore	sseq
gene:vir:1287	89.957	52	468	43	2	1	467	3582487	3582951	3.54e-172	601	ATGGTGAAAATCACAAAGGACTTTATTCCAGTAGGACACAAAAAACAGACCGGGATACGCAATGGACCCGGCATACATCACCGTTCACAACACGGCGAACACGGCACAAGGGGCAAGCGCAGCCATGCACGCCCGTTATGAGAAAAATCCGGAAACACCCACCAGCTGGCACCTTACAGTAGACGACAAAGAGATTTATCAACACCTACCCTTGAATGAAAGCGGCTGGCACGCGGGCGACGGAAATGGC---ACCGGCAACCGGAAATCTATCGGCATTGAAATTTGTGAGAATAGTGATGGGGATTTTGAAAAAGCCGTGGCAAATGCGCAATGGCTGATCAAAAAGCTCATGAAGGATCAGGGTATTTCCCTTGCAAACGTGGTCCCTCACCAGCA…
gene:proph:177405	83.704	57	405	60	4	1	401	3406509	3406911	5.06e-105	377	ATGGCTGAAAAGCACATTCAGGCGTATAAGGATTACGCCAAAGGCATGAAATACAAGGACCTTGCCGAAAAATACGGGGTGTCAATGAACACCATTAAATCGTGGAAGCAGCGGCATGGTTGGGAACGAAAAAAAGGGTGCACCCTCTGAAAAAAGTGTGCACACAAAAAAGGCAGGCGCCCCACCCGGCAATAAAAATGCATTGGGGGAACAACGGCGGCGCCCCGGAGAGAAATCGAAACGCG--GTTTCGCATGGCTTTTTCTCGAAATATCTGCCAGCAGAAACGCTTGAAATCATGGAAGAGATTCAGGAGCGTTCCCCTGCTGATATGATATGGGATCAGATTCAGATACAATATGCGGCTATTATTCGGGCGCAGCGCATTATGTTTGTGCA…
gene:proph:177846	83.704	57	405	60	4	1	401	3406509	3406911	5.06e-105	377	ATGGCTGAAAAGCACATTCAGGCGTATAAGGATTACGCCAAAGGCATGAAATACAAGGACCTTGCCGAAAAATACGGGGTGTCAATGAACACCATTAAATCGTGGAAGCAGCGGCATGGTTGGGAACGAAAAAAAGGGTGCACCCTCTGAAAAAAGTGTGCACACAAAAAAGGCAGGCGCCCCACCCGGCAATAAAAATGCATTGGGGGAACAACGGCGGCGCCCCGGAGAGAAATCGAAACGCG--GTTTCGCATGGCTTTTTCTCGAAATATCTGCCAGCAGAAACGCTTGAAATCATGGAAGAGATTCAGGAGCGTTCCCCTGCTGATATGATATGGGATCAGATTCAGATACAATATGCGGCTATTATTCGGGCGCAGCGCATTATGTTTGTGCA…
gene:proph:176833	91.489	64	47	4	0	1	47	1960175	1960129	3.52e-12	65.8	GCCGGCCTAGCTCAATTGGTAGAGCAACTGACTTGTAATCAGTAGGT
gene:proph:176833	91.489	64	47	4	0	1	47	2057866	2057820	3.52e-12	65.8	GCCGGCCTAGCTCAATTGGTAGAGCAACTGACTTGTAATCAGTAGGT
gene:proph:176833	95	s	40	2	0	8	47	1229747	1229708	1.27e-11	63.9	TAGCTCAATTGGTAGAGCAACTGACTTGTAATCAGTAGGT
gene:proph:176833	95	64	40	2	0	8	47	3154230	3154269	1.27e-11	63.9	TAGCTCAATTGGTAGAGCAACTGACTTGTAATCAGTAGGT
gene:plasmid:112770	80.714	69	140	24	3	3	141	1640437	1640300	6.92e-24	106	GAACAA-GGTACAGTTAAATGGTTTAATGCAGAAAAAGGTTTTGGATTTATCGAACGTGAAAATGG-AGACGATGTATTCGTACACTTTTCTGCAATCCAAAGTGACGGATTCAAATCTTTAGACGAAGGTCAAAAAGTA
gene:vir:1308	96.241	70	266	10	0	113	378	299177	298912	4.29e-123	436	AGGAATCGGTTGATGCTGGTATCAGCCTGTTTCCTTCAATCAGAGATTCTTTCATATTAAATGAACTGAAGGTTAAGCAGATGGAAAGGGCGTTAGAAAACAGCCTGGACGATGAAGAACGCATGATCATTGAGAAAAAATACTTAGCAGCCAGCCAAACGAAAGACATTCATATTTATATGGAACTCGGCATGAAGAAGGACACCTATTATGAAATAAAACAGCGTGCCATTTTACGCATTGCTACAGCACTCGGAATAATCTGA
gene:plasmid:117291	79.352	70	1172	211	25	1658	2809	1231885	1230725	0	795	CCGTACCGCAAACCGACACAGGTAGGCGAGGAGAGAATCCTAAGGTGATCGAGAGAACTCTCGT-TAAGGAACTCGGCAAAATGACCCCGTAACTTCGGGAGAAGGGGTGCTCTGT-TAGGGTGCAAGCCCGA-GAGAGCCGCAGTGAATAGGCCCAGGCGACTGTTTAGCAAAAACACAGGTCTCTGCGAAGCCGTAAGGCGAAGTATAGGGGCTGACGCCTGCCCGGTGCTGGAAGGTTAAGAGGAGCGCTTAGCGTAAGCGAAGGTGCGAATTGAAGCCCCAGTAAACGGCGGCCGTAACTATAACGGTCCTAAGGTAGCGAAATTCCTTGTCGGGTAAGTTCCGACCCGCACGAAAGGCGCAACGATCTGGGCACTGTCTC-AACGAGAGACTCG…
gene:plasmid:117291	79.266	70	1172	213	24	1658	2809	1556448	1555287	0	791	CCGTACCGCAAACCGACACAGGTAGGCGAGGAGAGAATCCTAAGGTGATCGAGAGAACTCTCGT-TAAGGAACTCGGCAAAATGACCCCGTAACTTCGGGAGAAGGGGTGCTCTGT-TAGGGTGCAAGCCCGA-GAGAGCCGCAGTGAATAGGCCCAGGCGACTGTTTAGCAAAAACACAGGTCTCTGCGAAGCCGTAAGGCGAAGTATAGGGGCTGACGCCTGCCCGGTGCTGGAAGGTTAAGAGGAGCGCTTAGCGTAAGCGAAGGTGCGAATTGAAGCCCCAGTAAACGGCGGCCGTAACTATAACGGTCCTAAGGTAGCGAAATTCCTTGTCGGGTAAGTTCCGACCCGCACGAAAGGCGCAACGATCTGGGCACTGTCTC-AACGAGAGACTCG…
gene:plasmid:117291	79.266	70	1172	213	24	1658	2809	1983051	1981890	0	791	CCGTACCGCAAACCGACACAGGTAGGCGAGGAGAGAATCCTAAGGTGATCGAGAGAACTCTCGT-TAAGGAACTCGGCAAAATGACCCCGTAACTTCGGGAGAAGGGGTGCTCTGT-TAGGGTGCAAGCCCGA-GAGAGCCGCAGTGAATAGGCCCAGGCGACTGTTTAGCAAAAACACAGGTCTCTGCGAAGCCGTAAGGCGAAGTATAGGGGCTGACGCCTGCCCGGTGCTGGAAGGTTAAGAGGAGCGCTTAGCGTAAGCGAAGGTGCGAATTGAAGCCCCAGTAAACGGCGGCCGTAACTATAACGGTCCTAAGGTAGCGAAATTCCTTGTCGGGTAAGTTCCGACCCGCACGAAAGGCGCAACGATCTGGGCACTGTCTC-AACGAGAGACTCG…
gene:plasmid:117291	79.266	70	1172	213	24	1658	2809	2059420	2058259	0	791	CCGTACCGCAAACCGACACAGGTAGGCGAGGAGAGAATCCTAAGGTGATCGAGAGAACTCTCGT-TAAGGAACTCGGCAAAATGACCCCGTAACTTCGGGAGAAGGGGTGCTCTGT-TAGGGTGCAAGCCCGA-GAGAGCCGCAGTGAATAGGCCCAGGCGACTGTTTAGCAAAAACACAGGTCTCTGCGAAGCCGTAAGGCGAAGTATAGGGGCTGACGCCTGCCCGGTGCTGGAAGGTTAAGAGGAGCGCTTAGCGTAAGCGAAGGTGCGAATTGAAGCCCCAGTAAACGGCGGCCGTAACTATAACGGTCCTAAGGTAGCGAAATTCCTTGTCGGGTAAGTTCCGACCCGCACGAAAGGCGCAACGATCTGGGCACTGTCTC-AACGAGAGACTCG…
gene:plasmid:117291	79.284	70	1173	211	26	1658	2809	2119307	2118146	0	791	CCGTACCGCAAACCGACACAGGTAGGCGAGGAGAGAATCCTAAGGTGATCGAGAGAACTCTCGT-TAAGGAACTCGGCAAAATGACCCCGTAACTTCGGGAGAAGGGGTGCTCTGT-TAGGGTGCAAGCCCGA-GAGAGCCGCAGTGAATAGGCCCAGGCGACTGTTTAGCAAAAACACAGGTCTCTGCGAAGCCGTAAGGCGAAGTATAGGGGCTGACGCCTGCCCGGTGCTGGAAGGTTAAGAGGAGCGCTTAGCGTAAGCGAAGGTGCGAATTGAAGCCCCAGTAAACGGCGGCCGTAACTATAACGGTCCTAAGGTAGCGAAATTCCTTGTCGGGTAAGTTCCGACCCGCACGAAAGGCGCAACGATCTGGGCACTGTCTC-AACGAGAGACTCG…
gene:plasmid:117291	79.266	70	1172	213	24	1658	2809	2141056	2139895	0	791	CCGTACCGCAAACCGACACAGGTAGGCGAGGAGAGAATCCTAAGGTGATCGAGAGAACTCTCGT-TAAGGAACTCGGCAAAATGACCCCGTAACTTCGGGAGAAGGGGTGCTCTGT-TAGGGTGCAAGCCCGA-GAGAGCCGCAGTGAATAGGCCCAGGCGACTGTTTAGCAAAAACACAGGTCTCTGCGAAGCCGTAAGGCGAAGTATAGGGGCTGACGCCTGCCCGGTGCTGGAAGGTTAAGAGGAGCGCTTAGCGTAAGCGAAGGTGCGAATTGAAGCCCCAGTAAACGGCGGCCGTAACTATAACGGTCCTAAGGTAGCGAAATTCCTTGTCGGGTAAGTTCCGACCCGCACGAAAGGCGCAACGATCTGGGCACTGTCTC-AACGAGAGACTCG…
gene:plasmid:117291	79.266	70	1172	213	24	1658	2809	3152645	3153806	0	791	CCGTACCGCAAACCGACACAGGTAGGCGAGGAGAGAATCCTAAGGTGATCGAGAGAACTCTCGT-TAAGGAACTCGGCAAAATGACCCCGTAACTTCGGGAGAAGGGGTGCTCTGT-TAGGGTGCAAGCCCGA-GAGAGCCGCAGTGAATAGGCCCAGGCGACTGTTTAGCAAAAACACAGGTCTCTGCGAAGCCGTAAGGCGAAGTATAGGGGCTGACGCCTGCCCGGTGCTGGAAGGTTAAGAGGAGCGCTTAGCGTAAGCGAAGGTGCGAATTGAAGCCCCAGTAAACGGCGGCCGTAACTATAACGGTCCTAAGGTAGCGAAATTCCTTGTCGGGTAAGTTCCGACCCGCACGAAAGGCGCAACGATCTGGGCACTGTCTC-AACGAGAGACTCG…
gene:plasmid:117291	79.199	70	1173	212	26	1658	2809	1988987	1987826	0	785	CCGTACCGCAAACCGACACAGGTAGGCGAGGAGAGAATCCTAAGGTGATCGAGAGAACTCTCGT-TAAGGAACTCGGCAAAATGACCCCGTAACTTCGGGAGAAGGGGTGCTCTGT-TAGGGTGCAAGCCCGA-GAGAGCCGCAGTGAATAGGCCCAGGCGACTGTTTAGCAAAAACACAGGTCTCTGCGAAGCCGTAAGGCGAAGTATAGGGGCTGACGCCTGCCCGGTGCTGGAAGGTTAAGAGGAGCGCTTAGCGTAAGCGAAGGTGCGAATTGAAGCCCCAGTAAACGGCGGCCGTAACTATAACGGTCCTAAGGTAGCGAAATTCCTTGTCGGGTAAGTTCCGACCCGCACGAAAGGCGCAACGATCTGGGCACTGTCTC-AACGAGAGACTCG…
gene:plasmid:117291	79.199	70	1173	211	27	1658	2809	2053594	2052434	0	784	CCGTACCGCAAACCGACACAGGTAGGCGAGGAGAGAAT-CTAAGGTGATCGAGAGAACTCTCGT-TAAGGAACTCGGCAAAATGACCCCGTAACTTCGGGAGAAGGGGTGCTCTGT-TAGGGTGCAAGCCCGA-GAGAGCCGCAGTGAATAGGCCCAGGCGACTGTTTAGCAAAAACACAGGTCTCTGCGAAGCCGTAAGGCGAAGTATAGGGGGCTGACGCCTGCCCGGTGCTGGAAGGTTAAGAGGAGCGCTTAGCGTAAGCGAAGGTGCGAATTGAAGCCCCAGTAAACGGCGGCCGTAACTATAACGGTCCTAAGGTAGCGAAATTCCTTGTCGGGTAAGTTCCGACCCGCACGAAAGGCGCAACGATCTGGGCACTGTCTC-AACGAGAGACTC…
gene:plasmid:117291	77.045	70	819	117	52	429	1221	1233113	1232340	9.81e-113	405	AGTACGGCGGAACACGTGAAATTCCGTC-GGA-ATCCGGGAGGACCATCTCCCAAGGCTAAATACTCCCTAGTGACCGATAGTGAACCAGTACCGTGAGGGAAAGGTGAAAAGCACCCCG-GAAGGGGAGTGAAAGAGATCCTGAAACCGTGTGCCTACAAGTAGTCAGAG---CCC--GTT------AAC-GG-G---TGATGGCGTGCCTTTTGTAGAATGAACCGGCGAGTTACGATC-C-CGTGCAAGGTTAAGCAGA-AGATGCGGAGCCGCAGCGAAAGCGAGTCTGAATAGGGCGAATTGAGTACGTGGTCGT-AGACCCGAAACCAGGTGATCTACCCATGTCCAGGGTGAAGTTCAGG-TAACAC-TGAATGGAGGCCCGAACCCACGCA…
gene:plasmid:117291	77.045	70	819	117	52	429	1221	1557676	1556903	9.81e-113	405	AGTACGGCGGAACACGTGAAATTCCGTC-GGA-ATCCGGGAGGACCATCTCCCAAGGCTAAATACTCCCTAGTGACCGATAGTGAACCAGTACCGTGAGGGAAAGGTGAAAAGCACCCCG-GAAGGGGAGTGAAAGAGATCCTGAAACCGTGTGCCTACAAGTAGTCAGAG---CCC--GTT------AAC-GG-G---TGATGGCGTGCCTTTTGTAGAATGAACCGGCGAGTTACGATC-C-CGTGCAAGGTTAAGCAGA-AGATGCGGAGCCGCAGCGAAAGCGAGTCTGAATAGGGCGAATTGAGTACGTGGTCGT-AGACCCGAAACCAGGTGATCTACCCATGTCCAGGGTGAAGTTCAGG-TAACAC-TGAATGGAGGCCCGAACCCACGCA…
gene:plasmid:117291	77.045	70	819	117	52	429	1221	1984279	1983506	9.81e-113	405	AGTACGGCGGAACACGTGAAATTCCGTC-GGA-ATCCGGGAGGACCATCTCCCAAGGCTAAATACTCCCTAGTGACCGATAGTGAACCAGTACCGTGAGGGAAAGGTGAAAAGCACCCCG-GAAGGGGAGTGAAAGAGATCCTGAAACCGTGTGCCTACAAGTAGTCAGAG---CCC--GTT------AAC-GG-G---TGATGGCGTGCCTTTTGTAGAATGAACCGGCGAGTTACGATC-C-CGTGCAAGGTTAAGCAGA-AGATGCGGAGCCGCAGCGAAAGCGAGTCTGAATAGGGCGAATTGAGTACGTGGTCGT-AGACCCGAAACCAGGTGATCTACCCATGTCCAGGGTGAAGTTCAGG-TAACAC-TGAATGGAGGCCCGAACCCACGCA…
gene:plasmid:117291	77.045	70	819	117	52	429	1221	2054822	2054049	9.81e-113	405	AGTACGGCGGAACACGTGAAATTCCGTC-GGA-ATCCGGGAGGACCATCTCCCAAGGCTAAATACTCCCTAGTGACCGATAGTGAACCAGTACCGTGAGGGAAAGGTGAAAAGCACCCCG-GAAGGGGAGTGAAAGAGATCCTGAAACCGTGTGCCTACAAGTAGTCAGAG---CCC--GTT------AAC-GG-G---TGATGGCGTGCCTTTTGTAGAATGAACCGGCGAGTTACGATC-C-CGTGCAAGGTTAAGCAGA-AGATGCGGAGCCGCAGCGAAAGCGAGTCTGAATAGGGCGAATTGAGTACGTGGTCGT-AGACCCGAAACCAGGTGATCTACCCATGTCCAGGGTGAAGTTCAGG-TAACAC-TGAATGGAGGCCCGAACCCACGCA…
gene:plasmid:117291	77.045	70	819	117	52	429	1221	2060648	2059875	9.81e-113	405	AGTACGGCGGAACACGTGAAATTCCGTC-GGA-ATCCGGGAGGACCATCTCCCAAGGCTAAATACTCCCTAGTGACCGATAGTGAACCAGTACCGTGAGGGAAAGGTGAAAAGCACCCCG-GAAGGGGAGTGAAAGAGATCCTGAAACCGTGTGCCTACAAGTAGTCAGAG---CCC--GTT------AAC-GG-G---TGATGGCGTGCCTTTTGTAGAATGAACCGGCGAGTTACGATC-C-CGTGCAAGGTTAAGCAGA-AGATGCGGAGCCGCAGCGAAAGCGAGTCTGAATAGGGCGAATTGAGTACGTGGTCGT-AGACCCGAAACCAGGTGATCTACCCATGTCCAGGGTGAAGTTCAGG-TAACAC-TGAATGGAGGCCCGAACCCACGCA…
gene:plasmid:117291	77.045	70	819	117	52	429	1221	2142284	2141511	9.81e-113	405	AGTACGGCGGAACACGTGAAATTCCGTC-GGA-ATCCGGGAGGACCATCTCCCAAGGCTAAATACTCCCTAGTGACCGATAGTGAACCAGTACCGTGAGGGAAAGGTGAAAAGCACCCCG-GAAGGGGAGTGAAAGAGATCCTGAAACCGTGTGCCTACAAGTAGTCAGAG---CCC--GTT------AAC-GG-G---TGATGGCGTGCCTTTTGTAGAATGAACCGGCGAGTTACGATC-C-CGTGCAAGGTTAAGCAGA-AGATGCGGAGCCGCAGCGAAAGCGAGTCTGAATAGGGCGAATTGAGTACGTGGTCGT-AGACCCGAAACCAGGTGATCTACCCATGTCCAGGGTGAAGTTCAGG-TAACAC-TGAATGGAGGCCCGAACCCACGCA…
gene:plasmid:117291	77.083	70	816	116	52	429	1218	3151417	3152187	9.81e-113	405	AGTACGGCGGAACACGTGAAATTCCGTC-GGA-ATCCGGGAGGACCATCTCCCAAGGCTAAATACTCCCTAGTGACCGATAGTGAACCAGTACCGTGAGGGAAAGGTGAAAAGCACCCCG-GAAGGGGAGTGAAAGAGATCCTGAAACCGTGTGCCTACAAGTAGTCAGAG---CCC--GTT------AAC-GG-G---TGATGGCGTGCCTTTTGTAGAATGAACCGGCGAGTTACGATC-C-CGTGCAAGGTTAAGCAGA-AGATGCGGAGCCGCAGCGAAAGCGAGTCTGAATAGGGCGAATTGAGTACGTGGTCGT-AGACCCGAAACCAGGTGATCTACCCATGTCCAGGGTGAAGTTCAGG-TAACAC-TGAATGGAGGCCCGAACCCACGCA…
gene:plasmid:117291	76.951	70	820	117	53	429	1221	1990216	1989442	1.27e-111	401	AGTACGGCGGAACACGTGAAATTCCGTC-GGA-ATCCGGGAGGACCATCTCCCAAGGCTAAATACTCCCTAGTGACCGATAGTGAACCAGTACCGTGAGGGAAAGGTGAAAAGCACCCCG-GAAGGGGAGTGAAAGAGATCCTGAAACCGTGTGCCTACAAGTAGTCAGAG---CCC--GTT------AAC-GG-G---TGATGGCGTGCCTTTTTGTAGAATGAACCGGCGAGTTACGATC-C-CGTGCAAGGTTAAGCAGA-AGATGCGGAGCCGCAGCGAAAGCGAGTCTGAATAGGGCGAATTGAGTACGTGGTCGT-AGACCCGAAACCAGGTGATCTACCCATGTCCAGGGTGAAGTTCAGG-TAACAC-TGAATGGAGGCCCGAACCCACGC…
gene:plasmid:117291	76.923	70	819	117	53	429	1221	2120535	2119763	4.56e-111	399	AGTACGGCGGAACACGTGAAATTCCGTC-GGA-ATCCGGGAGGACCATCTCCCAAGGCTAAATACTCCCTAGTGACCGATAGTGAACCAGTACCGTGAGGGAAAGGTGAAAAGCACCCCG-GAAGGGGAGTGAAAGAGATCCTGAAACCGTGTGCCTACAAGTAGTCAGAG---CCC--GTT------AAC-GG-G---TGATGGCGTGCCTTT-GTAGAATGAACCGGCGAGTTACGATC-C-CGTGCAAGGTTAAGCAGA-AGATGCGGAGCCGCAGCGAAAGCGAGTCTGAATAGGGCGAATTGAGTACGTGGTCGT-AGACCCGAAACCAGGTGATCTACCCATGTCCAGGGTGAAGTTCAGG-TAACAC-TGAATGGAGGCCCGAACCCACGCA…
gene:plasmid:117291	82.609	70	115	17	3	230	342	1233373	1233260	1.86e-20	99	CTGAATACATAGGATATGAGAAGGCAGACCCGGGGAACTGAAACATCTAAGTACCCGGAGGAAGAGAAAGCAAATGCGATTCCCTGAGTAGCGGCGAGCGAAACG-GGACCAGCC
gene:plasmid:117291	82.609	70	115	17	3	230	342	1557936	1557823	1.86e-20	99	CTGAATACATAGGATATGAGAAGGCAGACCCGGGGAACTGAAACATCTAAGTACCCGGAGGAAGAGAAAGCAAATGCGATTCCCTGAGTAGCGGCGAGCGAAACG-GGACCAGCC
gene:plasmid:117291	82.609	70	115	17	3	230	342	1984539	1984426	1.86e-20	99	CTGAATACATAGGATATGAGAAGGCAGACCCGGGGAACTGAAACATCTAAGTACCCGGAGGAAGAGAAAGCAAATGCGATTCCCTGAGTAGCGGCGAGCGAAACG-GGACCAGCC
gene:plasmid:117291	82.609	70	115	17	3	230	342	1990476	1990363	1.86e-20	99	CTGAATACATAGGATATGAGAAGGCAGACCCGGGGAACTGAAACATCTAAGTACCCGGAGGAAGAGAAAGCAAATGCGATTCCCTGAGTAGCGGCGAGCGAAACG-GGACCAGCC
gene:plasmid:117291	82.609	70	115	17	3	230	342	2055082	2054969	1.86e-20	99	CTGAATACATAGGATATGAGAAGGCAGACCCGGGGAACTGAAACATCTAAGTACCCGGAGGAAGAGAAAGCAAATGCGATTCCCTGAGTAGCGGCGAGCGAAACG-GGACCAGCC
gene:plasmid:117291	82.609	70	115	17	3	230	342	2060908	2060795	1.86e-20	99	CTGAATACATAGGATATGAGAAGGCAGACCCGGGGAACTGAAACATCTAAGTACCCGGAGGAAGAGAAAGCAAATGCGATTCCCTGAGTAGCGGCGAGCGAAACG-GGACCAGCC
gene:plasmid:117291	82.609	70	115	17	3	230	342	2120795	2120682	1.86e-20	99	CTGAATACATAGGATATGAGAAGGCAGACCCGGGGAACTGAAACATCTAAGTACCCGGAGGAAGAGAAAGCAAATGCGATTCCCTGAGTAGCGGCGAGCGAAACG-GGACCAGCC
gene:plasmid:117291	82.609	70	115	17	3	230	342	3151157	3151270	1.86e-20	99	CTGAATACATAGGATATGAGAAGGCAGACCCGGGGAACTGAAACATCTAAGTACCCGGAGGAAGAGAAAGCAAATGCGATTCCCTGAGTAGCGGCGAGCGAAACG-GGACCAGCC
gene:plasmid:117291	81.739	70	115	18	3	230	342	2142544	2142431	8.67e-19	93.5	CTGAATACATAGGATATGAGAAGGCAGACCCGGGGAACTGAAACATCTAAGTACCCGGAGGAAGAGAAAGCAAATGCGATTCCCTGAGTAGCGGCGAGCGAAACG-GGACTAGCC
gene:plasmid:131374	79.352	70	1172	211	25	1658	2809	1231885	1230725	0	795	CCGTACCGCAAACCGACACAGGTAGGCGAGGAGAGAATCCTAAGGTGATCGAGAGAACTCTCGT-TAAGGAACTCGGCAAAATGACCCCGTAACTTCGGGAGAAGGGGTGCTCTGT-TAGGGTGCAAGCCCGA-GAGAGCCGCAGTGAATAGGCCCAGGCGACTGTTTAGCAAAAACACAGGTCTCTGCGAAGCCGTAAGGCGAAGTATAGGGGCTGACGCCTGCCCGGTGCTGGAAGGTTAAGAGGAGCGCTTAGCGTAAGCGAAGGTGCGAATTGAAGCCCCAGTAAACGGCGGCCGTAACTATAACGGTCCTAAGGTAGCGAAATTCCTTGTCGGGTAAGTTCCGACCCGCACGAAAGGCGCAACGATCTGGGCACTGTCTC-AACGAGAGACTCG…
gene:plasmid:131374	79.266	70	1172	213	24	1658	2809	1556448	1555287	0	791	CCGTACCGCAAACCGACACAGGTAGGCGAGGAGAGAATCCTAAGGTGATCGAGAGAACTCTCGT-TAAGGAACTCGGCAAAATGACCCCGTAACTTCGGGAGAAGGGGTGCTCTGT-TAGGGTGCAAGCCCGA-GAGAGCCGCAGTGAATAGGCCCAGGCGACTGTTTAGCAAAAACACAGGTCTCTGCGAAGCCGTAAGGCGAAGTATAGGGGCTGACGCCTGCCCGGTGCTGGAAGGTTAAGAGGAGCGCTTAGCGTAAGCGAAGGTGCGAATTGAAGCCCCAGTAAACGGCGGCCGTAACTATAACGGTCCTAAGGTAGCGAAATTCCTTGTCGGGTAAGTTCCGACCCGCACGAAAGGCGCAACGATCTGGGCACTGTCTC-AACGAGAGACTCG…
gene:plasmid:131374	79.266	70	1172	213	24	1658	2809	1983051	1981890	0	791	CCGTACCGCAAACCGACACAGGTAGGCGAGGAGAGAATCCTAAGGTGATCGAGAGAACTCTCGT-TAAGGAACTCGGCAAAATGACCCCGTAACTTCGGGAGAAGGGGTGCTCTGT-TAGGGTGCAAGCCCGA-GAGAGCCGCAGTGAATAGGCCCAGGCGACTGTTTAGCAAAAACACAGGTCTCTGCGAAGCCGTAAGGCGAAGTATAGGGGCTGACGCCTGCCCGGTGCTGGAAGGTTAAGAGGAGCGCTTAGCGTAAGCGAAGGTGCGAATTGAAGCCCCAGTAAACGGCGGCCGTAACTATAACGGTCCTAAGGTAGCGAAATTCCTTGTCGGGTAAGTTCCGACCCGCACGAAAGGCGCAACGATCTGGGCACTGTCTC-AACGAGAGACTCG…
gene:plasmid:131374	79.266	70	1172	213	24	1658	2809	2059420	2058259	0	791	CCGTACCGCAAACCGACACAGGTAGGCGAGGAGAGAATCCTAAGGTGATCGAGAGAACTCTCGT-TAAGGAACTCGGCAAAATGACCCCGTAACTTCGGGAGAAGGGGTGCTCTGT-TAGGGTGCAAGCCCGA-GAGAGCCGCAGTGAATAGGCCCAGGCGACTGTTTAGCAAAAACACAGGTCTCTGCGAAGCCGTAAGGCGAAGTATAGGGGCTGACGCCTGCCCGGTGCTGGAAGGTTAAGAGGAGCGCTTAGCGTAAGCGAAGGTGCGAATTGAAGCCCCAGTAAACGGCGGCCGTAACTATAACGGTCCTAAGGTAGCGAAATTCCTTGTCGGGTAAGTTCCGACCCGCACGAAAGGCGCAACGATCTGGGCACTGTCTC-AACGAGAGACTCG…
gene:plasmid:131374	79.284	70	1173	211	26	1658	2809	2119307	2118146	0	791	CCGTACCGCAAACCGACACAGGTAGGCGAGGAGAGAATCCTAAGGTGATCGAGAGAACTCTCGT-TAAGGAACTCGGCAAAATGACCCCGTAACTTCGGGAGAAGGGGTGCTCTGT-TAGGGTGCAAGCCCGA-GAGAGCCGCAGTGAATAGGCCCAGGCGACTGTTTAGCAAAAACACAGGTCTCTGCGAAGCCGTAAGGCGAAGTATAGGGGCTGACGCCTGCCCGGTGCTGGAAGGTTAAGAGGAGCGCTTAGCGTAAGCGAAGGTGCGAATTGAAGCCCCAGTAAACGGCGGCCGTAACTATAACGGTCCTAAGGTAGCGAAATTCCTTGTCGGGTAAGTTCCGACCCGCACGAAAGGCGCAACGATCTGGGCACTGTCTC-AACGAGAGACTCG…
gene:plasmid:131374	79.266	70	1172	213	24	1658	2809	2141056	2139895	0	791	CCGTACCGCAAACCGACACAGGTAGGCGAGGAGAGAATCCTAAGGTGATCGAGAGAACTCTCGT-TAAGGAACTCGGCAAAATGACCCCGTAACTTCGGGAGAAGGGGTGCTCTGT-TAGGGTGCAAGCCCGA-GAGAGCCGCAGTGAATAGGCCCAGGCGACTGTTTAGCAAAAACACAGGTCTCTGCGAAGCCGTAAGGCGAAGTATAGGGGCTGACGCCTGCCCGGTGCTGGAAGGTTAAGAGGAGCGCTTAGCGTAAGCGAAGGTGCGAATTGAAGCCCCAGTAAACGGCGGCCGTAACTATAACGGTCCTAAGGTAGCGAAATTCCTTGTCGGGTAAGTTCCGACCCGCACGAAAGGCGCAACGATCTGGGCACTGTCTC-AACGAGAGACTCG…
gene:plasmid:131374	79.266	70	1172	213	24	1658	2809	3152645	3153806	0	791	CCGTACCGCAAACCGACACAGGTAGGCGAGGAGAGAATCCTAAGGTGATCGAGAGAACTCTCGT-TAAGGAACTCGGCAAAATGACCCCGTAACTTCGGGAGAAGGGGTGCTCTGT-TAGGGTGCAAGCCCGA-GAGAGCCGCAGTGAATAGGCCCAGGCGACTGTTTAGCAAAAACACAGGTCTCTGCGAAGCCGTAAGGCGAAGTATAGGGGCTGACGCCTGCCCGGTGCTGGAAGGTTAAGAGGAGCGCTTAGCGTAAGCGAAGGTGCGAATTGAAGCCCCAGTAAACGGCGGCCGTAACTATAACGGTCCTAAGGTAGCGAAATTCCTTGTCGGGTAAGTTCCGACCCGCACGAAAGGCGCAACGATCTGGGCACTGTCTC-AACGAGAGACTCG…
gene:plasmid:131374	79.199	70	1173	212	26	1658	2809	1988987	1987826	0	785	CCGTACCGCAAACCGACACAGGTAGGCGAGGAGAGAATCCTAAGGTGATCGAGAGAACTCTCGT-TAAGGAACTCGGCAAAATGACCCCGTAACTTCGGGAGAAGGGGTGCTCTGT-TAGGGTGCAAGCCCGA-GAGAGCCGCAGTGAATAGGCCCAGGCGACTGTTTAGCAAAAACACAGGTCTCTGCGAAGCCGTAAGGCGAAGTATAGGGGCTGACGCCTGCCCGGTGCTGGAAGGTTAAGAGGAGCGCTTAGCGTAAGCGAAGGTGCGAATTGAAGCCCCAGTAAACGGCGGCCGTAACTATAACGGTCCTAAGGTAGCGAAATTCCTTGTCGGGTAAGTTCCGACCCGCACGAAAGGCGCAACGATCTGGGCACTGTCTC-AACGAGAGACTCG…
gene:plasmid:131374	79.199	70	1173	211	27	1658	2809	2053594	2052434	0	784	CCGTACCGCAAACCGACACAGGTAGGCGAGGAGAGAAT-CTAAGGTGATCGAGAGAACTCTCGT-TAAGGAACTCGGCAAAATGACCCCGTAACTTCGGGAGAAGGGGTGCTCTGT-TAGGGTGCAAGCCCGA-GAGAGCCGCAGTGAATAGGCCCAGGCGACTGTTTAGCAAAAACACAGGTCTCTGCGAAGCCGTAAGGCGAAGTATAGGGGGCTGACGCCTGCCCGGTGCTGGAAGGTTAAGAGGAGCGCTTAGCGTAAGCGAAGGTGCGAATTGAAGCCCCAGTAAACGGCGGCCGTAACTATAACGGTCCTAAGGTAGCGAAATTCCTTGTCGGGTAAGTTCCGACCCGCACGAAAGGCGCAACGATCTGGGCACTGTCTC-AACGAGAGACTC…
gene:plasmid:131374	77.045	70	819	117	52	429	1221	1233113	1232340	9.81e-113	405	AGTACGGCGGAACACGTGAAATTCCGTC-GGA-ATCCGGGAGGACCATCTCCCAAGGCTAAATACTCCCTAGTGACCGATAGTGAACCAGTACCGTGAGGGAAAGGTGAAAAGCACCCCG-GAAGGGGAGTGAAAGAGATCCTGAAACCGTGTGCCTACAAGTAGTCAGAG---CCC--GTT------AAC-GG-G---TGATGGCGTGCCTTTTGTAGAATGAACCGGCGAGTTACGATC-C-CGTGCAAGGTTAAGCAGA-AGATGCGGAGCCGCAGCGAAAGCGAGTCTGAATAGGGCGAATTGAGTACGTGGTCGT-AGACCCGAAACCAGGTGATCTACCCATGTCCAGGGTGAAGTTCAGG-TAACAC-TGAATGGAGGCCCGAACCCACGCA…
gene:plasmid:131374	77.045	70	819	117	52	429	1221	1557676	1556903	9.81e-113	405	AGTACGGCGGAACACGTGAAATTCCGTC-GGA-ATCCGGGAGGACCATCTCCCAAGGCTAAATACTCCCTAGTGACCGATAGTGAACCAGTACCGTGAGGGAAAGGTGAAAAGCACCCCG-GAAGGGGAGTGAAAGAGATCCTGAAACCGTGTGCCTACAAGTAGTCAGAG---CCC--GTT------AAC-GG-G---TGATGGCGTGCCTTTTGTAGAATGAACCGGCGAGTTACGATC-C-CGTGCAAGGTTAAGCAGA-AGATGCGGAGCCGCAGCGAAAGCGAGTCTGAATAGGGCGAATTGAGTACGTGGTCGT-AGACCCGAAACCAGGTGATCTACCCATGTCCAGGGTGAAGTTCAGG-TAACAC-TGAATGGAGGCCCGAACCCACGCA…
gene:plasmid:131374	77.045	70	819	117	52	429	1221	1984279	1983506	9.81e-113	405	AGTACGGCGGAACACGTGAAATTCCGTC-GGA-ATCCGGGAGGACCATCTCCCAAGGCTAAATACTCCCTAGTGACCGATAGTGAACCAGTACCGTGAGGGAAAGGTGAAAAGCACCCCG-GAAGGGGAGTGAAAGAGATCCTGAAACCGTGTGCCTACAAGTAGTCAGAG---CCC--GTT------AAC-GG-G---TGATGGCGTGCCTTTTGTAGAATGAACCGGCGAGTTACGATC-C-CGTGCAAGGTTAAGCAGA-AGATGCGGAGCCGCAGCGAAAGCGAGTCTGAATAGGGCGAATTGAGTACGTGGTCGT-AGACCCGAAACCAGGTGATCTACCCATGTCCAGGGTGAAGTTCAGG-TAACAC-TGAATGGAGGCCCGAACCCACGCA…
gene:plasmid:131374	77.045	70	819	117	52	429	1221	2054822	2054049	9.81e-113	405	AGTACGGCGGAACACGTGAAATTCCGTC-GGA-ATCCGGGAGGACCATCTCCCAAGGCTAAATACTCCCTAGTGACCGATAGTGAACCAGTACCGTGAGGGAAAGGTGAAAAGCACCCCG-GAAGGGGAGTGAAAGAGATCCTGAAACCGTGTGCCTACAAGTAGTCAGAG---CCC--GTT------AAC-GG-G---TGATGGCGTGCCTTTTGTAGAATGAACCGGCGAGTTACGATC-C-CGTGCAAGGTTAAGCAGA-AGATGCGGAGCCGCAGCGAAAGCGAGTCTGAATAGGGCGAATTGAGTACGTGGTCGT-AGACCCGAAACCAGGTGATCTACCCATGTCCAGGGTGAAGTTCAGG-TAACAC-TGAATGGAGGCCCGAACCCACGCA…
gene:plasmid:131374	77.045	70	819	117	52	429	1221	2060648	2059875	9.81e-113	405	AGTACGGCGGAACACGTGAAATTCCGTC-GGA-ATCCGGGAGGACCATCTCCCAAGGCTAAATACTCCCTAGTGACCGATAGTGAACCAGTACCGTGAGGGAAAGGTGAAAAGCACCCCG-GAAGGGGAGTGAAAGAGATCCTGAAACCGTGTGCCTACAAGTAGTCAGAG---CCC--GTT------AAC-GG-G---TGATGGCGTGCCTTTTGTAGAATGAACCGGCGAGTTACGATC-C-CGTGCAAGGTTAAGCAGA-AGATGCGGAGCCGCAGCGAAAGCGAGTCTGAATAGGGCGAATTGAGTACGTGGTCGT-AGACCCGAAACCAGGTGATCTACCCATGTCCAGGGTGAAGTTCAGG-TAACAC-TGAATGGAGGCCCGAACCCACGCA…
gene:plasmid:131374	77.045	70	819	117	52	429	1221	2142284	2141511	9.81e-113	405	AGTACGGCGGAACACGTGAAATTCCGTC-GGA-ATCCGGGAGGACCATCTCCCAAGGCTAAATACTCCCTAGTGACCGATAGTGAACCAGTACCGTGAGGGAAAGGTGAAAAGCACCCCG-GAAGGGGAGTGAAAGAGATCCTGAAACCGTGTGCCTACAAGTAGTCAGAG---CCC--GTT------AAC-GG-G---TGATGGCGTGCCTTTTGTAGAATGAACCGGCGAGTTACGATC-C-CGTGCAAGGTTAAGCAGA-AGATGCGGAGCCGCAGCGAAAGCGAGTCTGAATAGGGCGAATTGAGTACGTGGTCGT-AGACCCGAAACCAGGTGATCTACCCATGTCCAGGGTGAAGTTCAGG-TAACAC-TGAATGGAGGCCCGAACCCACGCA…
gene:plasmid:131374	77.083	70	816	116	52	429	1218	3151417	3152187	9.81e-113	405	AGTACGGCGGAACACGTGAAATTCCGTC-GGA-ATCCGGGAGGACCATCTCCCAAGGCTAAATACTCCCTAGTGACCGATAGTGAACCAGTACCGTGAGGGAAAGGTGAAAAGCACCCCG-GAAGGGGAGTGAAAGAGATCCTGAAACCGTGTGCCTACAAGTAGTCAGAG---CCC--GTT------AAC-GG-G---TGATGGCGTGCCTTTTGTAGAATGAACCGGCGAGTTACGATC-C-CGTGCAAGGTTAAGCAGA-AGATGCGGAGCCGCAGCGAAAGCGAGTCTGAATAGGGCGAATTGAGTACGTGGTCGT-AGACCCGAAACCAGGTGATCTACCCATGTCCAGGGTGAAGTTCAGG-TAACAC-TGAATGGAGGCCCGAACCCACGCA…
gene:plasmid:131374	76.951	70	820	117	53	429	1221	1990216	1989442	1.27e-111	401	AGTACGGCGGAACACGTGAAATTCCGTC-GGA-ATCCGGGAGGACCATCTCCCAAGGCTAAATACTCCCTAGTGACCGATAGTGAACCAGTACCGTGAGGGAAAGGTGAAAAGCACCCCG-GAAGGGGAGTGAAAGAGATCCTGAAACCGTGTGCCTACAAGTAGTCAGAG---CCC--GTT------AAC-GG-G---TGATGGCGTGCCTTTTTGTAGAATGAACCGGCGAGTTACGATC-C-CGTGCAAGGTTAAGCAGA-AGATGCGGAGCCGCAGCGAAAGCGAGTCTGAATAGGGCGAATTGAGTACGTGGTCGT-AGACCCGAAACCAGGTGATCTACCCATGTCCAGGGTGAAGTTCAGG-TAACAC-TGAATGGAGGCCCGAACCCACGC…
gene:plasmid:131374	76.923	70	819	117	53	429	1221	2120535	2119763	4.56e-111	399	AGTACGGCGGAACACGTGAAATTCCGTC-GGA-ATCCGGGAGGACCATCTCCCAAGGCTAAATACTCCCTAGTGACCGATAGTGAACCAGTACCGTGAGGGAAAGGTGAAAAGCACCCCG-GAAGGGGAGTGAAAGAGATCCTGAAACCGTGTGCCTACAAGTAGTCAGAG---CCC--GTT------AAC-GG-G---TGATGGCGTGCCTTT-GTAGAATGAACCGGCGAGTTACGATC-C-CGTGCAAGGTTAAGCAGA-AGATGCGGAGCCGCAGCGAAAGCGAGTCTGAATAGGGCGAATTGAGTACGTGGTCGT-AGACCCGAAACCAGGTGATCTACCCATGTCCAGGGTGAAGTTCAGG-TAACAC-TGAATGGAGGCCCGAACCCACGCA…
gene:plasmid:131374	82.609	70	115	17	3	230	342	1233373	1233260	1.86e-20	99	CTGAATACATAGGATATGAGAAGGCAGACCCGGGGAACTGAAACATCTAAGTACCCGGAGGAAGAGAAAGCAAATGCGATTCCCTGAGTAGCGGCGAGCGAAACG-GGACCAGCC
gene:plasmid:131374	82.609	70	115	17	3	230	342	1557936	1557823	1.86e-20	99	CTGAATACATAGGATATGAGAAGGCAGACCCGGGGAACTGAAACATCTAAGTACCCGGAGGAAGAGAAAGCAAATGCGATTCCCTGAGTAGCGGCGAGCGAAACG-GGACCAGCC
gene:plasmid:131374	82.609	70	115	17	3	230	342	1984539	1984426	1.86e-20	99	CTGAATACATAGGATATGAGAAGGCAGACCCGGGGAACTGAAACATCTAAGTACCCGGAGGAAGAGAAAGCAAATGCGATTCCCTGAGTAGCGGCGAGCGAAACG-GGACCAGCC
gene:plasmid:131374	82.609	70	115	17	3	230	342	1990476	1990363	1.86e-20	99	CTGAATACATAGGATATGAGAAGGCAGACCCGGGGAACTGAAACATCTAAGTACCCGGAGGAAGAGAAAGCAAATGCGATTCCCTGAGTAGCGGCGAGCGAAACG-GGACCAGCC
gene:plasmid:131374	82.609	70	115	17	3	230	342	2055082	2054969	1.86e-20	99	CTGAATACATAGGATATGAGAAGGCAGACCCGGGGAACTGAAACATCTAAGTACCCGGAGGAAGAGAAAGCAAATGCGATTCCCTGAGTAGCGGCGAGCGAAACG-GGACCAGCC
gene:plasmid:131374	82.609	70	115	17	3	230	342	2060908	2060795	1.86e-20	99	CTGAATACATAGGATATGAGAAGGCAGACCCGGGGAACTGAAACATCTAAGTACCCGGAGGAAGAGAAAGCAAATGCGATTCCCTGAGTAGCGGCGAGCGAAACG-GGACCAGCC
gene:plasmid:131374	82.609	70	115	17	3	230	342	2120795	2120682	1.86e-20	99	CTGAATACATAGGATATGAGAAGGCAGACCCGGGGAACTGAAACATCTAAGTACCCGGAGGAAGAGAAAGCAAATGCGATTCCCTGAGTAGCGGCGAGCGAAACG-GGACCAGCC
gene:plasmid:131374	82.609	70	115	17	3	230	342	3151157	3151270	1.86e-20	99	CTGAATACATAGGATATGAGAAGGCAGACCCGGGGAACTGAAACATCTAAGTACCCGGAGGAAGAGAAAGCAAATGCGATTCCCTGAGTAGCGGCGAGCGAAACG-GGACCAGCC
gene:plasmid:131374	81.739	70	115	18	3	230	342	2142544	2142431	8.67e-19	93.5	CTGAATACATAGGATATGAGAAGGCAGACCCGGGGAACTGAAACATCTAAGTACCCGGAGGAAGAGAAAGCAAATGCGATTCCCTGAGTAGCGGCGAGCGAAACG-GGACTAGCC
gene:plasmid:131183	79.352	70	1172	211	25	1658	2809	1231885	1230725	0	795	CCGTACCGCAAACCGACACAGGTAGGCGAGGAGAGAATCCTAAGGTGATCGAGAGAACTCTCGT-TAAGGAACTCGGCAAAATGACCCCGTAACTTCGGGAGAAGGGGTGCTCTGT-TAGGGTGCAAGCCCGA-GAGAGCCGCAGTGAATAGGCCCAGGCGACTGTTTAGCAAAAACACAGGTCTCTGCGAAGCCGTAAGGCGAAGTATAGGGGCTGACGCCTGCCCGGTGCTGGAAGGTTAAGAGGAGCGCTTAGCGTAAGCGAAGGTGCGAATTGAAGCCCCAGTAAACGGCGGCCGTAACTATAACGGTCCTAAGGTAGCGAAATTCCTTGTCGGGTAAGTTCCGACCCGCACGAAAGGCGCAACGATCTGGGCACTGTCTC-AACGAGAGACTCG…
gene:plasmid:131183	79.266	70	1172	213	24	1658	2809	1556448	1555287	0	791	CCGTACCGCAAACCGACACAGGTAGGCGAGGAGAGAATCCTAAGGTGATCGAGAGAACTCTCGT-TAAGGAACTCGGCAAAATGACCCCGTAACTTCGGGAGAAGGGGTGCTCTGT-TAGGGTGCAAGCCCGA-GAGAGCCGCAGTGAATAGGCCCAGGCGACTGTTTAGCAAAAACACAGGTCTCTGCGAAGCCGTAAGGCGAAGTATAGGGGCTGACGCCTGCCCGGTGCTGGAAGGTTAAGAGGAGCGCTTAGCGTAAGCGAAGGTGCGAATTGAAGCCCCAGTAAACGGCGGCCGTAACTATAACGGTCCTAAGGTAGCGAAATTCCTTGTCGGGTAAGTTCCGACCCGCACGAAAGGCGCAACGATCTGGGCACTGTCTC-AACGAGAGACTCG…
gene:plasmid:131183	79.266	70	1172	213	24	1658	2809	1983051	1981890	0	791	CCGTACCGCAAACCGACACAGGTAGGCGAGGAGAGAATCCTAAGGTGATCGAGAGAACTCTCGT-TAAGGAACTCGGCAAAATGACCCCGTAACTTCGGGAGAAGGGGTGCTCTGT-TAGGGTGCAAGCCCGA-GAGAGCCGCAGTGAATAGGCCCAGGCGACTGTTTAGCAAAAACACAGGTCTCTGCGAAGCCGTAAGGCGAAGTATAGGGGCTGACGCCTGCCCGGTGCTGGAAGGTTAAGAGGAGCGCTTAGCGTAAGCGAAGGTGCGAATTGAAGCCCCAGTAAACGGCGGCCGTAACTATAACGGTCCTAAGGTAGCGAAATTCCTTGTCGGGTAAGTTCCGACCCGCACGAAAGGCGCAACGATCTGGGCACTGTCTC-AACGAGAGACTCG…
gene:plasmid:131183	79.266	70	1172	213	24	1658	2809	2059420	2058259	0	791	CCGTACCGCAAACCGACACAGGTAGGCGAGGAGAGAATCCTAAGGTGATCGAGAGAACTCTCGT-TAAGGAACTCGGCAAAATGACCCCGTAACTTCGGGAGAAGGGGTGCTCTGT-TAGGGTGCAAGCCCGA-GAGAGCCGCAGTGAATAGGCCCAGGCGACTGTTTAGCAAAAACACAGGTCTCTGCGAAGCCGTAAGGCGAAGTATAGGGGCTGACGCCTGCCCGGTGCTGGAAGGTTAAGAGGAGCGCTTAGCGTAAGCGAAGGTGCGAATTGAAGCCCCAGTAAACGGCGGCCGTAACTATAACGGTCCTAAGGTAGCGAAATTCCTTGTCGGGTAAGTTCCGACCCGCACGAAAGGCGCAACGATCTGGGCACTGTCTC-AACGAGAGACTCG…
gene:plasmid:131183	79.284	70	1173	211	26	1658	2809	2119307	2118146	0	791	CCGTACCGCAAACCGACACAGGTAGGCGAGGAGAGAATCCTAAGGTGATCGAGAGAACTCTCGT-TAAGGAACTCGGCAAAATGACCCCGTAACTTCGGGAGAAGGGGTGCTCTGT-TAGGGTGCAAGCCCGA-GAGAGCCGCAGTGAATAGGCCCAGGCGACTGTTTAGCAAAAACACAGGTCTCTGCGAAGCCGTAAGGCGAAGTATAGGGGCTGACGCCTGCCCGGTGCTGGAAGGTTAAGAGGAGCGCTTAGCGTAAGCGAAGGTGCGAATTGAAGCCCCAGTAAACGGCGGCCGTAACTATAACGGTCCTAAGGTAGCGAAATTCCTTGTCGGGTAAGTTCCGACCCGCACGAAAGGCGCAACGATCTGGGCACTGTCTC-AACGAGAGACTCG…
gene:plasmid:131183	79.266	70	1172	213	24	1658	2809	2141056	2139895	0	791	CCGTACCGCAAACCGACACAGGTAGGCGAGGAGAGAATCCTAAGGTGATCGAGAGAACTCTCGT-TAAGGAACTCGGCAAAATGACCCCGTAACTTCGGGAGAAGGGGTGCTCTGT-TAGGGTGCAAGCCCGA-GAGAGCCGCAGTGAATAGGCCCAGGCGACTGTTTAGCAAAAACACAGGTCTCTGCGAAGCCGTAAGGCGAAGTATAGGGGCTGACGCCTGCCCGGTGCTGGAAGGTTAAGAGGAGCGCTTAGCGTAAGCGAAGGTGCGAATTGAAGCCCCAGTAAACGGCGGCCGTAACTATAACGGTCCTAAGGTAGCGAAATTCCTTGTCGGGTAAGTTCCGACCCGCACGAAAGGCGCAACGATCTGGGCACTGTCTC-AACGAGAGACTCG…
gene:plasmid:131183	79.266	70	1172	213	24	1658	2809	3152645	3153806	0	791	CCGTACCGCAAACCGACACAGGTAGGCGAGGAGAGAATCCTAAGGTGATCGAGAGAACTCTCGT-TAAGGAACTCGGCAAAATGACCCCGTAACTTCGGGAGAAGGGGTGCTCTGT-TAGGGTGCAAGCCCGA-GAGAGCCGCAGTGAATAGGCCCAGGCGACTGTTTAGCAAAAACACAGGTCTCTGCGAAGCCGTAAGGCGAAGTATAGGGGCTGACGCCTGCCCGGTGCTGGAAGGTTAAGAGGAGCGCTTAGCGTAAGCGAAGGTGCGAATTGAAGCCCCAGTAAACGGCGGCCGTAACTATAACGGTCCTAAGGTAGCGAAATTCCTTGTCGGGTAAGTTCCGACCCGCACGAAAGGCGCAACGATCTGGGCACTGTCTC-AACGAGAGACTCG…
gene:plasmid:131183	79.199	70	1173	212	26	1658	2809	1988987	1987826	0	785	CCGTACCGCAAACCGACACAGGTAGGCGAGGAGAGAATCCTAAGGTGATCGAGAGAACTCTCGT-TAAGGAACTCGGCAAAATGACCCCGTAACTTCGGGAGAAGGGGTGCTCTGT-TAGGGTGCAAGCCCGA-GAGAGCCGCAGTGAATAGGCCCAGGCGACTGTTTAGCAAAAACACAGGTCTCTGCGAAGCCGTAAGGCGAAGTATAGGGGCTGACGCCTGCCCGGTGCTGGAAGGTTAAGAGGAGCGCTTAGCGTAAGCGAAGGTGCGAATTGAAGCCCCAGTAAACGGCGGCCGTAACTATAACGGTCCTAAGGTAGCGAAATTCCTTGTCGGGTAAGTTCCGACCCGCACGAAAGGCGCAACGATCTGGGCACTGTCTC-AACGAGAGACTCG…
gene:plasmid:131183	79.199	70	1173	211	27	1658	2809	2053594	2052434	0	784	CCGTACCGCAAACCGACACAGGTAGGCGAGGAGAGAAT-CTAAGGTGATCGAGAGAACTCTCGT-TAAGGAACTCGGCAAAATGACCCCGTAACTTCGGGAGAAGGGGTGCTCTGT-TAGGGTGCAAGCCCGA-GAGAGCCGCAGTGAATAGGCCCAGGCGACTGTTTAGCAAAAACACAGGTCTCTGCGAAGCCGTAAGGCGAAGTATAGGGGGCTGACGCCTGCCCGGTGCTGGAAGGTTAAGAGGAGCGCTTAGCGTAAGCGAAGGTGCGAATTGAAGCCCCAGTAAACGGCGGCCGTAACTATAACGGTCCTAAGGTAGCGAAATTCCTTGTCGGGTAAGTTCCGACCCGCACGAAAGGCGCAACGATCTGGGCACTGTCTC-AACGAGAGACTC…
gene:plasmid:131183	77.045	70	819	117	52	429	1221	1233113	1232340	9.81e-113	405	AGTACGGCGGAACACGTGAAATTCCGTC-GGA-ATCCGGGAGGACCATCTCCCAAGGCTAAATACTCCCTAGTGACCGATAGTGAACCAGTACCGTGAGGGAAAGGTGAAAAGCACCCCG-GAAGGGGAGTGAAAGAGATCCTGAAACCGTGTGCCTACAAGTAGTCAGAG---CCC--GTT------AAC-GG-G---TGATGGCGTGCCTTTTGTAGAATGAACCGGCGAGTTACGATC-C-CGTGCAAGGTTAAGCAGA-AGATGCGGAGCCGCAGCGAAAGCGAGTCTGAATAGGGCGAATTGAGTACGTGGTCGT-AGACCCGAAACCAGGTGATCTACCCATGTCCAGGGTGAAGTTCAGG-TAACAC-TGAATGGAGGCCCGAACCCACGCA…
gene:plasmid:131183	77.045	70	819	117	52	429	1221	1557676	1556903	9.81e-113	405	AGTACGGCGGAACACGTGAAATTCCGTC-GGA-ATCCGGGAGGACCATCTCCCAAGGCTAAATACTCCCTAGTGACCGATAGTGAACCAGTACCGTGAGGGAAAGGTGAAAAGCACCCCG-GAAGGGGAGTGAAAGAGATCCTGAAACCGTGTGCCTACAAGTAGTCAGAG---CCC--GTT------AAC-GG-G---TGATGGCGTGCCTTTTGTAGAATGAACCGGCGAGTTACGATC-C-CGTGCAAGGTTAAGCAGA-AGATGCGGAGCCGCAGCGAAAGCGAGTCTGAATAGGGCGAATTGAGTACGTGGTCGT-AGACCCGAAACCAGGTGATCTACCCATGTCCAGGGTGAAGTTCAGG-TAACAC-TGAATGGAGGCCCGAACCCACGCA…
gene:plasmid:131183	77.045	70	819	117	52	429	1221	1984279	1983506	9.81e-113	405	AGTACGGCGGAACACGTGAAATTCCGTC-GGA-ATCCGGGAGGACCATCTCCCAAGGCTAAATACTCCCTAGTGACCGATAGTGAACCAGTACCGTGAGGGAAAGGTGAAAAGCACCCCG-GAAGGGGAGTGAAAGAGATCCTGAAACCGTGTGCCTACAAGTAGTCAGAG---CCC--GTT------AAC-GG-G---TGATGGCGTGCCTTTTGTAGAATGAACCGGCGAGTTACGATC-C-CGTGCAAGGTTAAGCAGA-AGATGCGGAGCCGCAGCGAAAGCGAGTCTGAATAGGGCGAATTGAGTACGTGGTCGT-AGACCCGAAACCAGGTGATCTACCCATGTCCAGGGTGAAGTTCAGG-TAACAC-TGAATGGAGGCCCGAACCCACGCA…
gene:plasmid:131183	77.045	70	819	117	52	429	1221	2054822	2054049	9.81e-113	405	AGTACGGCGGAACACGTGAAATTCCGTC-GGA-ATCCGGGAGGACCATCTCCCAAGGCTAAATACTCCCTAGTGACCGATAGTGAACCAGTACCGTGAGGGAAAGGTGAAAAGCACCCCG-GAAGGGGAGTGAAAGAGATCCTGAAACCGTGTGCCTACAAGTAGTCAGAG---CCC--GTT------AAC-GG-G---TGATGGCGTGCCTTTTGTAGAATGAACCGGCGAGTTACGATC-C-CGTGCAAGGTTAAGCAGA-AGATGCGGAGCCGCAGCGAAAGCGAGTCTGAATAGGGCGAATTGAGTACGTGGTCGT-AGACCCGAAACCAGGTGATCTACCCATGTCCAGGGTGAAGTTCAGG-TAACAC-TGAATGGAGGCCCGAACCCACGCA…
gene:plasmid:131183	77.045	70	819	117	52	429	1221	2060648	2059875	9.81e-113	405	AGTACGGCGGAACACGTGAAATTCCGTC-GGA-ATCCGGGAGGACCATCTCCCAAGGCTAAATACTCCCTAGTGACCGATAGTGAACCAGTACCGTGAGGGAAAGGTGAAAAGCACCCCG-GAAGGGGAGTGAAAGAGATCCTGAAACCGTGTGCCTACAAGTAGTCAGAG---CCC--GTT------AAC-GG-G---TGATGGCGTGCCTTTTGTAGAATGAACCGGCGAGTTACGATC-C-CGTGCAAGGTTAAGCAGA-AGATGCGGAGCCGCAGCGAAAGCGAGTCTGAATAGGGCGAATTGAGTACGTGGTCGT-AGACCCGAAACCAGGTGATCTACCCATGTCCAGGGTGAAGTTCAGG-TAACAC-TGAATGGAGGCCCGAACCCACGCA…
gene:plasmid:131183	77.045	70	819	117	52	429	1221	2142284	2141511	9.81e-113	405	AGTACGGCGGAACACGTGAAATTCCGTC-GGA-ATCCGGGAGGACCATCTCCCAAGGCTAAATACTCCCTAGTGACCGATAGTGAACCAGTACCGTGAGGGAAAGGTGAAAAGCACCCCG-GAAGGGGAGTGAAAGAGATCCTGAAACCGTGTGCCTACAAGTAGTCAGAG---CCC--GTT------AAC-GG-G---TGATGGCGTGCCTTTTGTAGAATGAACCGGCGAGTTACGATC-C-CGTGCAAGGTTAAGCAGA-AGATGCGGAGCCGCAGCGAAAGCGAGTCTGAATAGGGCGAATTGAGTACGTGGTCGT-AGACCCGAAACCAGGTGATCTACCCATGTCCAGGGTGAAGTTCAGG-TAACAC-TGAATGGAGGCCCGAACCCACGCA…
gene:plasmid:131183	77.083	70	816	116	52	429	1218	3151417	3152187	9.81e-113	405	AGTACGGCGGAACACGTGAAATTCCGTC-GGA-ATCCGGGAGGACCATCTCCCAAGGCTAAATACTCCCTAGTGACCGATAGTGAACCAGTACCGTGAGGGAAAGGTGAAAAGCACCCCG-GAAGGGGAGTGAAAGAGATCCTGAAACCGTGTGCCTACAAGTAGTCAGAG---CCC--GTT------AAC-GG-G---TGATGGCGTGCCTTTTGTAGAATGAACCGGCGAGTTACGATC-C-CGTGCAAGGTTAAGCAGA-AGATGCGGAGCCGCAGCGAAAGCGAGTCTGAATAGGGCGAATTGAGTACGTGGTCGT-AGACCCGAAACCAGGTGATCTACCCATGTCCAGGGTGAAGTTCAGG-TAACAC-TGAATGGAGGCCCGAACCCACGCA…
gene:plasmid:131183	76.951	70	820	117	53	429	1221	1990216	1989442	1.27e-111	401	AGTACGGCGGAACACGTGAAATTCCGTC-GGA-ATCCGGGAGGACCATCTCCCAAGGCTAAATACTCCCTAGTGACCGATAGTGAACCAGTACCGTGAGGGAAAGGTGAAAAGCACCCCG-GAAGGGGAGTGAAAGAGATCCTGAAACCGTGTGCCTACAAGTAGTCAGAG---CCC--GTT------AAC-GG-G---TGATGGCGTGCCTTTTTGTAGAATGAACCGGCGAGTTACGATC-C-CGTGCAAGGTTAAGCAGA-AGATGCGGAGCCGCAGCGAAAGCGAGTCTGAATAGGGCGAATTGAGTACGTGGTCGT-AGACCCGAAACCAGGTGATCTACCCATGTCCAGGGTGAAGTTCAGG-TAACAC-TGAATGGAGGCCCGAACCCACGC…
gene:plasmid:131183	76.923	70	819	117	53	429	1221	2120535	2119763	4.56e-111	399	AGTACGGCGGAACACGTGAAATTCCGTC-GGA-ATCCGGGAGGACCATCTCCCAAGGCTAAATACTCCCTAGTGACCGATAGTGAACCAGTACCGTGAGGGAAAGGTGAAAAGCACCCCG-GAAGGGGAGTGAAAGAGATCCTGAAACCGTGTGCCTACAAGTAGTCAGAG---CCC--GTT------AAC-GG-G---TGATGGCGTGCCTTT-GTAGAATGAACCGGCGAGTTACGATC-C-CGTGCAAGGTTAAGCAGA-AGATGCGGAGCCGCAGCGAAAGCGAGTCTGAATAGGGCGAATTGAGTACGTGGTCGT-AGACCCGAAACCAGGTGATCTACCCATGTCCAGGGTGAAGTTCAGG-TAACAC-TGAATGGAGGCCCGAACCCACGCA…
gene:plasmid:131183	82.609	70	115	17	3	230	342	1233373	1233260	1.86e-20	99	CTGAATACATAGGATATGAGAAGGCAGACCCGGGGAACTGAAACATCTAAGTACCCGGAGGAAGAGAAAGCAAATGCGATTCCCTGAGTAGCGGCGAGCGAAACG-GGACCAGCC
gene:plasmid:131183	82.609	70	115	17	3	230	342	1557936	1557823	1.86e-20	99	CTGAATACATAGGATATGAGAAGGCAGACCCGGGGAACTGAAACATCTAAGTACCCGGAGGAAGAGAAAGCAAATGCGATTCCCTGAGTAGCGGCGAGCGAAACG-GGACCAGCC
gene:plasmid:131183	82.609	70	115	17	3	230	342	1984539	1984426	1.86e-20	99	CTGAATACATAGGATATGAGAAGGCAGACCCGGGGAACTGAAACATCTAAGTACCCGGAGGAAGAGAAAGCAAATGCGATTCCCTGAGTAGCGGCGAGCGAAACG-GGACCAGCC
gene:plasmid:131183	82.609	70	115	17	3	230	342	1990476	1990363	1.86e-20	99	CTGAATACATAGGATATGAGAAGGCAGACCCGGGGAACTGAAACATCTAAGTACCCGGAGGAAGAGAAAGCAAATGCGATTCCCTGAGTAGCGGCGAGCGAAACG-GGACCAGCC
gene:plasmid:131183	82.609	70	115	17	3	230	342	2055082	2054969	1.86e-20	99	CTGAATACATAGGATATGAGAAGGCAGACCCGGGGAACTGAAACATCTAAGTACCCGGAGGAAGAGAAAGCAAATGCGATTCCCTGAGTAGCGGCGAGCGAAACG-GGACCAGCC
gene:plasmid:131183	82.609	70	115	17	3	230	342	2060908	2060795	1.86e-20	99	CTGAATACATAGGATATGAGAAGGCAGACCCGGGGAACTGAAACATCTAAGTACCCGGAGGAAGAGAAAGCAAATGCGATTCCCTGAGTAGCGGCGAGCGAAACG-GGACCAGCC
gene:plasmid:131183	82.609	70	115	17	3	230	342	2120795	2120682	1.86e-20	99	CTGAATACATAGGATATGAGAAGGCAGACCCGGGGAACTGAAACATCTAAGTACCCGGAGGAAGAGAAAGCAAATGCGATTCCCTGAGTAGCGGCGAGCGAAACG-GGACCAGCC
gene:plasmid:131183	82.609	70	115	17	3	230	342	3151157	3151270	1.86e-20	99	CTGAATACATAGGATATGAGAAGGCAGACCCGGGGAACTGAAACATCTAAGTACCCGGAGGAAGAGAAAGCAAATGCGATTCCCTGAGTAGCGGCGAGCGAAACG-GGACCAGCC
gene:plasmid:131183	81.739	70	115	18	3	230	342	2142544	2142431	8.67e-19	93.5	CTGAATACATAGGATATGAGAAGGCAGACCCGGGGAACTGAAACATCTAAGTACCCGGAGGAAGAGAAAGCAAATGCGATTCCCTGAGTAGCGGCGAGCGAAACG-GGACTAGCC
gene:proph:177799	81.818	70	264	48	0	88	351	3561274	3561537	1.3e-58	222	CAACAGGAAGAAATAAAACATTACAACAAACATTCAAGAAACAAAACAATAACAAGTTTTTATAAATCAACTGAATGGAAACGAACAAGACAACTTGCTTTGATACGAGACAATTATCTCTGTCAGCATTGTTTGAAAGATCATTGCTTCACTCCGGCTGACATGGTGCATCATATCGTGGAAGTAAAGCAAGATTGGTCGAAGAGATTAGACATAAATAATCTTGAAAGTTTGTGTAATGCCTGTCACAACAAAGCGCACGGC
gene:plasmid:125192	79.439	79	1177	201	32	1577	2728	1231885	1230725	0	795	CCGTACCGCAAACCGACACAGGTAGGCGAGGAGAGAATCCTAAGGTGATCGAGAGAACTCTCGTT-AAGGAACTCGGCAAAATGACC-CCGTAACTTCGGGAGAAGGGGTGCTC-TGT--TA-G--GGTGCAAGCCCGAGAGAGCCGCAGTGAATAGGCCCAGGCGACTGTTTAGCAAAAACACAGGTCTCTGCGAAGCCGTAAGGCGAAGTATAGGGGCTGACGCCTGCCCGGTGCTGGAAGGTTAAGAGGAGCGCTTAGCGTAAGCGAAGGTGCGAATTGAAGCCCCAGTAAACGGCGGCCGTAACTATAACGGTCCTAAGGTAGCGAAATTCCTTGTCGGGTAAGTTCCGACCCGCACGAAAGGCGCAACGATCTGGGCACTGTCTC-AACGAGAG…
gene:plasmid:125192	79.372	79	1178	201	33	1577	2728	1556448	1555287	0	791	CCGTACCGCAAACCGACACAGGTAGGCGAGGAGAGAATCCTAAGGTGATCGAGAGAACTCTCGTT-AAGGAACTCGGCAAAATGACC-CCGTAACTTCGGGAGAAGGGGTGCTC-TGT--TA-G--GGTGCAAGCCCGAGAGAGCCGCAGTGAATAGGCCCAGGCGACTGTTTAGCAAAAACACAGGTCTCTGCGAAGCCGTAAGGCGAAGTATAGGGGCTGACGCCTGCCCGGTGCTGGAAGGTTAAGAGGAGCGCTTAGCGTAAGCGAAGGTGCGAATTGAAGCCCCAGTAAACGGCGGCCGTAACTATAACGGTCCTAAGGTAGCGAAATTCCTTGTCGGGTAAGTTCCGACCCGCACGAAAGGCGCAACGATCTGGGCACTGTCTC-AACGAGAG…
gene:plasmid:125192	79.372	79	1178	201	33	1577	2728	1983051	1981890	0	791	CCGTACCGCAAACCGACACAGGTAGGCGAGGAGAGAATCCTAAGGTGATCGAGAGAACTCTCGTT-AAGGAACTCGGCAAAATGACC-CCGTAACTTCGGGAGAAGGGGTGCTC-TGT--TA-G--GGTGCAAGCCCGAGAGAGCCGCAGTGAATAGGCCCAGGCGACTGTTTAGCAAAAACACAGGTCTCTGCGAAGCCGTAAGGCGAAGTATAGGGGCTGACGCCTGCCCGGTGCTGGAAGGTTAAGAGGAGCGCTTAGCGTAAGCGAAGGTGCGAATTGAAGCCCCAGTAAACGGCGGCCGTAACTATAACGGTCCTAAGGTAGCGAAATTCCTTGTCGGGTAAGTTCCGACCCGCACGAAAGGCGCAACGATCTGGGCACTGTCTC-AACGAGAG…
gene:plasmid:125192	79.372	79	1178	201	33	1577	2728	2059420	2058259	0	791	CCGTACCGCAAACCGACACAGGTAGGCGAGGAGAGAATCCTAAGGTGATCGAGAGAACTCTCGTT-AAGGAACTCGGCAAAATGACC-CCGTAACTTCGGGAGAAGGGGTGCTC-TGT--TA-G--GGTGCAAGCCCGAGAGAGCCGCAGTGAATAGGCCCAGGCGACTGTTTAGCAAAAACACAGGTCTCTGCGAAGCCGTAAGGCGAAGTATAGGGGCTGACGCCTGCCCGGTGCTGGAAGGTTAAGAGGAGCGCTTAGCGTAAGCGAAGGTGCGAATTGAAGCCCCAGTAAACGGCGGCCGTAACTATAACGGTCCTAAGGTAGCGAAATTCCTTGTCGGGTAAGTTCCGACCCGCACGAAAGGCGCAACGATCTGGGCACTGTCTC-AACGAGAG…
gene:plasmid:125192	79.372	79	1178	201	33	1577	2728	2141056	2139895	0	791	CCGTACCGCAAACCGACACAGGTAGGCGAGGAGAGAATCCTAAGGTGATCGAGAGAACTCTCGTT-AAGGAACTCGGCAAAATGACC-CCGTAACTTCGGGAGAAGGGGTGCTC-TGT--TA-G--GGTGCAAGCCCGAGAGAGCCGCAGTGAATAGGCCCAGGCGACTGTTTAGCAAAAACACAGGTCTCTGCGAAGCCGTAAGGCGAAGTATAGGGGCTGACGCCTGCCCGGTGCTGGAAGGTTAAGAGGAGCGCTTAGCGTAAGCGAAGGTGCGAATTGAAGCCCCAGTAAACGGCGGCCGTAACTATAACGGTCCTAAGGTAGCGAAATTCCTTGTCGGGTAAGTTCCGACCCGCACGAAAGGCGCAACGATCTGGGCACTGTCTC-AACGAGAG…
gene:plasmid:125192	79.372	79	1178	201	33	1577	2728	3152645	3153806	0	791	CCGTACCGCAAACCGACACAGGTAGGCGAGGAGAGAATCCTAAGGTGATCGAGAGAACTCTCGTT-AAGGAACTCGGCAAAATGACC-CCGTAACTTCGGGAGAAGGGGTGCTC-TGT--TA-G--GGTGCAAGCCCGAGAGAGCCGCAGTGAATAGGCCCAGGCGACTGTTTAGCAAAAACACAGGTCTCTGCGAAGCCGTAAGGCGAAGTATAGGGGCTGACGCCTGCCCGGTGCTGGAAGGTTAAGAGGAGCGCTTAGCGTAAGCGAAGGTGCGAATTGAAGCCCCAGTAAACGGCGGCCGTAACTATAACGGTCCTAAGGTAGCGAAATTCCTTGTCGGGTAAGTTCCGACCCGCACGAAAGGCGCAACGATCTGGGCACTGTCTC-AACGAGAG…
gene:plasmid:125192	79.287	79	1178	202	33	1577	2728	2119307	2118146	0	785	CCGTACCGCAAACCGACACAGGTAGGCGAGGAGAGAATCCTAAGGTGATCGAGAGAACTCTCGTT-AAGGAACTCGGCAAAATGACC-CCGTAACTTCGGGAGAAGGGGTGCTC-TGT--TA-G--GGTGCAAGCCCGAGAGAGCCGCAGTGAATAGGCCCAGGCGACTGTTTAGCAAAAACACAGGTCTCTGCGAAGCCGTAAGGCGAAGTATAGGGGCTGACGCCTGCCCGGTGCTGGAAGGTTAAGAGGAGCGCTTAGCGTAAGCGAAGGTGCGAATTGAAGCCCCAGTAAACGGCGGCCGTAACTATAACGGTCCTAAGGTAGCGAAATTCCTTGTCGGGTAAGTTCCGACCCGCACGAAAGGCGCAACGATCTGGGCACTGTCTC-AACGAGAG…
gene:plasmid:125192	79.22	79	1179	201	34	1577	2728	1988987	1987826	0	780	CCGTACCGCAAACCGACACAGGTAGGCGAGGAGAGAATCCTAAGGTGATCGAGAGAACTCTCGTT-AAGGAACTCGGCAAAATGACC-CCGTAACTTCGGGAGAAGGGGTGCTC-TGT--TA-G--GGTGCAAGCCCGAGAGAGCCGCAGTGAATAGGCCCAGGCGACTGTTTAGCAAAAACACAGGTCTCTGCGAAGCCGTAAGGCGAAGTATAGGGGCTGACGCCTGCCCGGTGCTGGAAGGTTAAGAGGAGCGCTTAGCGTAAGCGAAGGTGCGAATTGAAGCCCCAGTAAACGGCGGCCGTAACTATAACGGTCCTAAGGTAGCGAAATTCCTTGTCGGGTAAGTTCCGACCCGCACGAAAGGCGCAACGATCTGGGCACTGTCTC-AACGAGAG…
gene:plasmid:125192	79.22	79	1179	200	36	1577	2728	2053594	2052434	0	778	CCGTACCGCAAACCGACACAGGTAGGCGAGGAGAGAAT-CTAAGGTGATCGAGAGAACTCTCGTT-AAGGAACTCGGCAAAATGACC-CCGTAACTTCGGGAGAAGGGGTGCTC-TGT--TA-G--GGTGCAAGCCCGAGAGAGCCGCAGTGAATAGGCCCAGGCGACTGTTTAGCAAAAACACAGGTCTCTGCGAAGCCGTAAGGCGAAGTATAGGGGGCTGACGCCTGCCCGGTGCTGGAAGGTTAAGAGGAGCGCTTAGCGTAAGCGAAGGTGCGAATTGAAGCCCCAGTAAACGGCGGCCGTAACTATAACGGTCCTAAGGTAGCGAAATTCCTTGTCGGGTAAGTTCCGACCCGCACGAAAGGCGCAACGATCTGGGCACTGTCTC-AACGAGA…
gene:plasmid:125192	76.157	79	843	165	34	402	1228	1233113	1232291	2.05e-114	411	AGTACGGCGGAACACGTGAAATTCCGTC-GGA-ATCCGGGAGGACCATCTCCCAAGGCTAAATACTCCCTAGTGACCGATAGTGAACCAGTACCGTGAGGGAAAGGTGAAAAGCACCCCG-GAAGGGGAGTGAAAGAGATCCTGAAACCGTGTGCCTACAAGTAGTCAGAG-CCCGTTAACGGG-TGATGGCGTGCCTTTTGTAGAATGAACCGGCGAGTTACGATCC--CGTGCAAGGTTAAGCAGA-AGATGCGGAGCCGCAGCGAAAGCGAGTCTGAATAGGGCGAATTGAGTACGTGGTCGT-AGACCCGAAACCAGGTGATCTACCCATGTCCAGGGTGAAGTTCAGGTAACACTGAATGGAGGCCCGAACCCACGCACGTTGAAAAGTGCGGG…
gene:plasmid:125192	76.157	79	843	165	34	402	1228	1557676	1556854	2.05e-114	411	AGTACGGCGGAACACGTGAAATTCCGTC-GGA-ATCCGGGAGGACCATCTCCCAAGGCTAAATACTCCCTAGTGACCGATAGTGAACCAGTACCGTGAGGGAAAGGTGAAAAGCACCCCG-GAAGGGGAGTGAAAGAGATCCTGAAACCGTGTGCCTACAAGTAGTCAGAG-CCCGTTAACGGG-TGATGGCGTGCCTTTTGTAGAATGAACCGGCGAGTTACGATCC--CGTGCAAGGTTAAGCAGA-AGATGCGGAGCCGCAGCGAAAGCGAGTCTGAATAGGGCGAATTGAGTACGTGGTCGT-AGACCCGAAACCAGGTGATCTACCCATGTCCAGGGTGAAGTTCAGGTAACACTGAATGGAGGCCCGAACCCACGCACGTTGAAAAGTGCGGG…
gene:plasmid:125192	76.157	79	843	165	34	402	1228	1984279	1983457	2.05e-114	411	AGTACGGCGGAACACGTGAAATTCCGTC-GGA-ATCCGGGAGGACCATCTCCCAAGGCTAAATACTCCCTAGTGACCGATAGTGAACCAGTACCGTGAGGGAAAGGTGAAAAGCACCCCG-GAAGGGGAGTGAAAGAGATCCTGAAACCGTGTGCCTACAAGTAGTCAGAG-CCCGTTAACGGG-TGATGGCGTGCCTTTTGTAGAATGAACCGGCGAGTTACGATCC--CGTGCAAGGTTAAGCAGA-AGATGCGGAGCCGCAGCGAAAGCGAGTCTGAATAGGGCGAATTGAGTACGTGGTCGT-AGACCCGAAACCAGGTGATCTACCCATGTCCAGGGTGAAGTTCAGGTAACACTGAATGGAGGCCCGAACCCACGCACGTTGAAAAGTGCGGG…
gene:plasmid:125192	76.157	79	843	165	34	402	1228	2054822	2054000	2.05e-114	411	AGTACGGCGGAACACGTGAAATTCCGTC-GGA-ATCCGGGAGGACCATCTCCCAAGGCTAAATACTCCCTAGTGACCGATAGTGAACCAGTACCGTGAGGGAAAGGTGAAAAGCACCCCG-GAAGGGGAGTGAAAGAGATCCTGAAACCGTGTGCCTACAAGTAGTCAGAG-CCCGTTAACGGG-TGATGGCGTGCCTTTTGTAGAATGAACCGGCGAGTTACGATCC--CGTGCAAGGTTAAGCAGA-AGATGCGGAGCCGCAGCGAAAGCGAGTCTGAATAGGGCGAATTGAGTACGTGGTCGT-AGACCCGAAACCAGGTGATCTACCCATGTCCAGGGTGAAGTTCAGGTAACACTGAATGGAGGCCCGAACCCACGCACGTTGAAAAGTGCGGG…
gene:plasmid:125192	76.157	79	843	165	34	402	1228	2060648	2059826	2.05e-114	411	AGTACGGCGGAACACGTGAAATTCCGTC-GGA-ATCCGGGAGGACCATCTCCCAAGGCTAAATACTCCCTAGTGACCGATAGTGAACCAGTACCGTGAGGGAAAGGTGAAAAGCACCCCG-GAAGGGGAGTGAAAGAGATCCTGAAACCGTGTGCCTACAAGTAGTCAGAG-CCCGTTAACGGG-TGATGGCGTGCCTTTTGTAGAATGAACCGGCGAGTTACGATCC--CGTGCAAGGTTAAGCAGA-AGATGCGGAGCCGCAGCGAAAGCGAGTCTGAATAGGGCGAATTGAGTACGTGGTCGT-AGACCCGAAACCAGGTGATCTACCCATGTCCAGGGTGAAGTTCAGGTAACACTGAATGGAGGCCCGAACCCACGCACGTTGAAAAGTGCGGG…
gene:plasmid:125192	76.157	79	843	165	34	402	1228	2142284	2141462	2.05e-114	411	AGTACGGCGGAACACGTGAAATTCCGTC-GGA-ATCCGGGAGGACCATCTCCCAAGGCTAAATACTCCCTAGTGACCGATAGTGAACCAGTACCGTGAGGGAAAGGTGAAAAGCACCCCG-GAAGGGGAGTGAAAGAGATCCTGAAACCGTGTGCCTACAAGTAGTCAGAG-CCCGTTAACGGG-TGATGGCGTGCCTTTTGTAGAATGAACCGGCGAGTTACGATCC--CGTGCAAGGTTAAGCAGA-AGATGCGGAGCCGCAGCGAAAGCGAGTCTGAATAGGGCGAATTGAGTACGTGGTCGT-AGACCCGAAACCAGGTGATCTACCCATGTCCAGGGTGAAGTTCAGGTAACACTGAATGGAGGCCCGAACCCACGCACGTTGAAAAGTGCGGG…
gene:plasmid:125192	76.157	79	843	165	34	402	1228	3151417	3152239	2.05e-114	411	AGTACGGCGGAACACGTGAAATTCCGTC-GGA-ATCCGGGAGGACCATCTCCCAAGGCTAAATACTCCCTAGTGACCGATAGTGAACCAGTACCGTGAGGGAAAGGTGAAAAGCACCCCG-GAAGGGGAGTGAAAGAGATCCTGAAACCGTGTGCCTACAAGTAGTCAGAG-CCCGTTAACGGG-TGATGGCGTGCCTTTTGTAGAATGAACCGGCGAGTTACGATCC--CGTGCAAGGTTAAGCAGA-AGATGCGGAGCCGCAGCGAAAGCGAGTCTGAATAGGGCGAATTGAGTACGTGGTCGT-AGACCCGAAACCAGGTGATCTACCCATGTCCAGGGTGAAGTTCAGGTAACACTGAATGGAGGCCCGAACCCACGCACGTTGAAAAGTGCGGG…
gene:plasmid:125192	76.066	79	844	165	35	402	1228	1990216	1989393	9.55e-113	405	AGTACGGCGGAACACGTGAAATTCCGTC-GGA-ATCCGGGAGGACCATCTCCCAAGGCTAAATACTCCCTAGTGACCGATAGTGAACCAGTACCGTGAGGGAAAGGTGAAAAGCACCCCG-GAAGGGGAGTGAAAGAGATCCTGAAACCGTGTGCCTACAAGTAGTCAGAG-CCCGTTAACGGG-TGATGGCGTGCCTTTTTGTAGAATGAACCGGCGAGTTACGATCC--CGTGCAAGGTTAAGCAGA-AGATGCGGAGCCGCAGCGAAAGCGAGTCTGAATAGGGCGAATTGAGTACGTGGTCGT-AGACCCGAAACCAGGTGATCTACCCATGTCCAGGGTGAAGTTCAGGTAACACTGAATGGAGGCCCGAACCCACGCACGTTGAAAAGTGCGG…
gene:plasmid:125192	76.038	79	843	165	35	402	1228	2120535	2119714	3.43e-112	403	AGTACGGCGGAACACGTGAAATTCCGTC-GGA-ATCCGGGAGGACCATCTCCCAAGGCTAAATACTCCCTAGTGACCGATAGTGAACCAGTACCGTGAGGGAAAGGTGAAAAGCACCCCG-GAAGGGGAGTGAAAGAGATCCTGAAACCGTGTGCCTACAAGTAGTCAGAG-CCCGTTAACGGG-TGATGGCGTGCCTTT-GTAGAATGAACCGGCGAGTTACGATCC--CGTGCAAGGTTAAGCAGA-AGATGCGGAGCCGCAGCGAAAGCGAGTCTGAATAGGGCGAATTGAGTACGTGGTCGT-AGACCCGAAACCAGGTGATCTACCCATGTCCAGGGTGAAGTTCAGGTAACACTGAATGGAGGCCCGAACCCACGCACGTTGAAAAGTGCGGG…
gene:plasmid:125192	84.483	79	116	13	5	204	316	1233373	1233260	8.38e-24	110	CTGAATACATAGGATATGAGAAGGCAGACCCGGGGAACTGAAACATCTAAGTACCCGGAGGAAGAGAAAGCAAATGCGA-TTCCCTGAGTAGCGGCGAGCGAAACGGGA-CCAGCC
gene:plasmid:125192	84.483	79	116	13	5	204	316	1557936	1557823	8.38e-24	110	CTGAATACATAGGATATGAGAAGGCAGACCCGGGGAACTGAAACATCTAAGTACCCGGAGGAAGAGAAAGCAAATGCGA-TTCCCTGAGTAGCGGCGAGCGAAACGGGA-CCAGCC
gene:plasmid:125192	84.483	79	116	13	5	204	316	1984539	1984426	8.38e-24	110	CTGAATACATAGGATATGAGAAGGCAGACCCGGGGAACTGAAACATCTAAGTACCCGGAGGAAGAGAAAGCAAATGCGA-TTCCCTGAGTAGCGGCGAGCGAAACGGGA-CCAGCC
gene:plasmid:125192	84.483	79	116	13	5	204	316	1990476	1990363	8.38e-24	110	CTGAATACATAGGATATGAGAAGGCAGACCCGGGGAACTGAAACATCTAAGTACCCGGAGGAAGAGAAAGCAAATGCGA-TTCCCTGAGTAGCGGCGAGCGAAACGGGA-CCAGCC
gene:plasmid:125192	84.483	79	116	13	5	204	316	2055082	2054969	8.38e-24	110	CTGAATACATAGGATATGAGAAGGCAGACCCGGGGAACTGAAACATCTAAGTACCCGGAGGAAGAGAAAGCAAATGCGA-TTCCCTGAGTAGCGGCGAGCGAAACGGGA-CCAGCC
gene:plasmid:125192	84.483	79	116	13	5	204	316	2060908	2060795	8.38e-24	110	CTGAATACATAGGATATGAGAAGGCAGACCCGGGGAACTGAAACATCTAAGTACCCGGAGGAAGAGAAAGCAAATGCGA-TTCCCTGAGTAGCGGCGAGCGAAACGGGA-CCAGCC
gene:plasmid:125192	84.483	79	116	13	5	204	316	2120795	2120682	8.38e-24	110	CTGAATACATAGGATATGAGAAGGCAGACCCGGGGAACTGAAACATCTAAGTACCCGGAGGAAGAGAAAGCAAATGCGA-TTCCCTGAGTAGCGGCGAGCGAAACGGGA-CCAGCC
gene:plasmid:125192	84.034	79	119	14	5	201	316	3151154	3151270	8.38e-24	110	TATCTGAATACATAGGATATGAGAAGGCAGACCCGGGGAACTGAAACATCTAAGTACCCGGAGGAAGAGAAAGCAAATGCGA-TTCCCTGAGTAGCGGCGAGCGAAACGGGA-CCAGCC
gene:plasmid:125192	83.621	79	116	14	5	204	316	2142544	2142431	3.9e-22	104	CTGAATACATAGGATATGAGAAGGCAGACCCGGGGAACTGAAACATCTAAGTACCCGGAGGAAGAGAAAGCAAATGCGA-TTCCCTGAGTAGCGGCGAGCGAAACGGGA-CTAGCC
gene:plasmid:125192	78.169	79	142	26	4	1345	1484	1232228	1232090	1.41e-16	86.1	ATGAGTAGCGA--AAGAGGGGTGAGAATCCCCTC-CACCGAATGCCTAAGGTTTCCTGAGGAAGGCTCGTCCGCTCAGGGTTAGTCGGGACCTAAGCCGAGGCCGAAAGGCGTAGGCGATGGATAACAGGTTGATATTCCTG
gene:plasmid:125192	78.169	79	142	26	4	1345	1484	1556791	1556653	1.41e-16	86.1	ATGAGTAGCGA--AAGAGGGGTGAGAATCCCCTC-CACCGAATGCCTAAGGTTTCCTGAGGAAGGCTCGTCCGCTCAGGGTTAGTCGGGACCTAAGCCGAGGCCGAAAGGCGTAGGCGATGGATAACAGGTTGATATTCCTG
gene:plasmid:125192	78.169	79	142	26	4	1345	1484	1983394	1983256	1.41e-16	86.1	ATGAGTAGCGA--AAGAGGGGTGAGAATCCCCTC-CACCGAATGCCTAAGGTTTCCTGAGGAAGGCTCGTCCGCTCAGGGTTAGTCGGGACCTAAGCCGAGGCCGAAAGGCGTAGGCGATGGATAACAGGTTGATATTCCTG
gene:plasmid:125192	78.169	79	142	26	4	1345	1484	1989330	1989192	1.41e-16	86.1	ATGAGTAGCGA--AAGAGGGGTGAGAATCCCCTC-CACCGAATGCCTAAGGTTTCCTGAGGAAGGCTCGTCCGCTCAGGGTTAGTCGGGACCTAAGCCGAGGCCGAAAGGCGTAGGCGATGGATAACAGGTTGATATTCCTG
gene:plasmid:125192	78.169	79	142	26	4	1345	1484	2053937	2053799	1.41e-16	86.1	ATGAGTAGCGA--AAGAGGGGTGAGAATCCCCTC-CACCGAATGCCTAAGGTTTCCTGAGGAAGGCTCGTCCGCTCAGGGTTAGTCGGGACCTAAGCCGAGGCCGAAAGGCGTAGGCGATGGACAACAGGTTGATATTCCTG
gene:plasmid:125192	78.169	79	142	26	4	1345	1484	2059763	2059625	1.41e-16	86.1	ATGAGTAGCGA--AAGAGGGGTGAGAATCCCCTC-CACCGAATGCCTAAGGTTTCCTGAGGAAGGCTCGTCCGCTCAGGGTTAGTCGGGACCTAAGCCGAGGCCGAAAGGCGTAGGCGATGGACAACAGGTTGATATTCCTG
gene:plasmid:125192	78.169	79	142	26	4	1345	1484	2119651	2119513	1.41e-16	86.1	ATGAGTAGCGA--AAGAGGGGTGAGAATCCCCTC-CACCGAATGCCTAAGGTTTCCTGAGGAAGGCTCGTCCGCTCAGGGTTAGTCGGGACCTAAGCCGAGGCCGAAAGGCGTAGGCGATGGACAACAGGTTGATATTCCTG
gene:plasmid:125192	78.169	79	142	26	4	1345	1484	2141399	2141261	1.41e-16	86.1	ATGAGTAGCGA--AAGAGGGGTGAGAATCCCCTC-CACCGAATGCCTAAGGTTTCCTGAGGAAGGCTCGTCCGCTCAGGGTTAGTCGGGACCTAAGCCGAGGCCGAAAGGCGTAGGCGATGGATAACAGGTTGATATTCCTG
gene:plasmid:125192	77.07	79	157	31	4	1330	1484	3152287	3152440	1.41e-16	86.1	AGTGAGAATGCCGGTATGAGTAGCGA--AAGAGGGGTGAGAATCCCCTC-CACCGAATGCCTAAGGTTTCCTGAGGAAGGCTCGTCCGCTCAGGGTTAGTCGGGACCTAAGCCGAGGCCGAAAGGCGTAGGCGATGGATAACAGGTTGATATTCCTG
gene:plasmid:134728	79.439	79	1177	201	32	1577	2728	1231885	1230725	0	795	CCGTACCGCAAACCGACACAGGTAGGCGAGGAGAGAATCCTAAGGTGATCGAGAGAACTCTCGTT-AAGGAACTCGGCAAAATGACC-CCGTAACTTCGGGAGAAGGGGTGCTC-TGT--TA-G--GGTGCAAGCCCGAGAGAGCCGCAGTGAATAGGCCCAGGCGACTGTTTAGCAAAAACACAGGTCTCTGCGAAGCCGTAAGGCGAAGTATAGGGGCTGACGCCTGCCCGGTGCTGGAAGGTTAAGAGGAGCGCTTAGCGTAAGCGAAGGTGCGAATTGAAGCCCCAGTAAACGGCGGCCGTAACTATAACGGTCCTAAGGTAGCGAAATTCCTTGTCGGGTAAGTTCCGACCCGCACGAAAGGCGCAACGATCTGGGCACTGTCTC-AACGAGAG…
gene:plasmid:134728	79.372	79	1178	201	33	1577	2728	1556448	1555287	0	791	CCGTACCGCAAACCGACACAGGTAGGCGAGGAGAGAATCCTAAGGTGATCGAGAGAACTCTCGTT-AAGGAACTCGGCAAAATGACC-CCGTAACTTCGGGAGAAGGGGTGCTC-TGT--TA-G--GGTGCAAGCCCGAGAGAGCCGCAGTGAATAGGCCCAGGCGACTGTTTAGCAAAAACACAGGTCTCTGCGAAGCCGTAAGGCGAAGTATAGGGGCTGACGCCTGCCCGGTGCTGGAAGGTTAAGAGGAGCGCTTAGCGTAAGCGAAGGTGCGAATTGAAGCCCCAGTAAACGGCGGCCGTAACTATAACGGTCCTAAGGTAGCGAAATTCCTTGTCGGGTAAGTTCCGACCCGCACGAAAGGCGCAACGATCTGGGCACTGTCTC-AACGAGAG…
gene:plasmid:134728	79.372	79	1178	201	33	1577	2728	1983051	1981890	0	791	CCGTACCGCAAACCGACACAGGTAGGCGAGGAGAGAATCCTAAGGTGATCGAGAGAACTCTCGTT-AAGGAACTCGGCAAAATGACC-CCGTAACTTCGGGAGAAGGGGTGCTC-TGT--TA-G--GGTGCAAGCCCGAGAGAGCCGCAGTGAATAGGCCCAGGCGACTGTTTAGCAAAAACACAGGTCTCTGCGAAGCCGTAAGGCGAAGTATAGGGGCTGACGCCTGCCCGGTGCTGGAAGGTTAAGAGGAGCGCTTAGCGTAAGCGAAGGTGCGAATTGAAGCCCCAGTAAACGGCGGCCGTAACTATAACGGTCCTAAGGTAGCGAAATTCCTTGTCGGGTAAGTTCCGACCCGCACGAAAGGCGCAACGATCTGGGCACTGTCTC-AACGAGAG…
gene:plasmid:134728	79.372	79	1178	201	33	1577	2728	2059420	2058259	0	791	CCGTACCGCAAACCGACACAGGTAGGCGAGGAGAGAATCCTAAGGTGATCGAGAGAACTCTCGTT-AAGGAACTCGGCAAAATGACC-CCGTAACTTCGGGAGAAGGGGTGCTC-TGT--TA-G--GGTGCAAGCCCGAGAGAGCCGCAGTGAATAGGCCCAGGCGACTGTTTAGCAAAAACACAGGTCTCTGCGAAGCCGTAAGGCGAAGTATAGGGGCTGACGCCTGCCCGGTGCTGGAAGGTTAAGAGGAGCGCTTAGCGTAAGCGAAGGTGCGAATTGAAGCCCCAGTAAACGGCGGCCGTAACTATAACGGTCCTAAGGTAGCGAAATTCCTTGTCGGGTAAGTTCCGACCCGCACGAAAGGCGCAACGATCTGGGCACTGTCTC-AACGAGAG…
gene:plasmid:134728	79.372	79	1178	201	33	1577	2728	2141056	2139895	0	791	CCGTACCGCAAACCGACACAGGTAGGCGAGGAGAGAATCCTAAGGTGATCGAGAGAACTCTCGTT-AAGGAACTCGGCAAAATGACC-CCGTAACTTCGGGAGAAGGGGTGCTC-TGT--TA-G--GGTGCAAGCCCGAGAGAGCCGCAGTGAATAGGCCCAGGCGACTGTTTAGCAAAAACACAGGTCTCTGCGAAGCCGTAAGGCGAAGTATAGGGGCTGACGCCTGCCCGGTGCTGGAAGGTTAAGAGGAGCGCTTAGCGTAAGCGAAGGTGCGAATTGAAGCCCCAGTAAACGGCGGCCGTAACTATAACGGTCCTAAGGTAGCGAAATTCCTTGTCGGGTAAGTTCCGACCCGCACGAAAGGCGCAACGATCTGGGCACTGTCTC-AACGAGAG…
gene:plasmid:134728	79.372	79	1178	201	33	1577	2728	3152645	3153806	0	791	CCGTACCGCAAACCGACACAGGTAGGCGAGGAGAGAATCCTAAGGTGATCGAGAGAACTCTCGTT-AAGGAACTCGGCAAAATGACC-CCGTAACTTCGGGAGAAGGGGTGCTC-TGT--TA-G--GGTGCAAGCCCGAGAGAGCCGCAGTGAATAGGCCCAGGCGACTGTTTAGCAAAAACACAGGTCTCTGCGAAGCCGTAAGGCGAAGTATAGGGGCTGACGCCTGCCCGGTGCTGGAAGGTTAAGAGGAGCGCTTAGCGTAAGCGAAGGTGCGAATTGAAGCCCCAGTAAACGGCGGCCGTAACTATAACGGTCCTAAGGTAGCGAAATTCCTTGTCGGGTAAGTTCCGACCCGCACGAAAGGCGCAACGATCTGGGCACTGTCTC-AACGAGAG…
gene:plasmid:134728	79.287	79	1178	202	33	1577	2728	2119307	2118146	0	785	CCGTACCGCAAACCGACACAGGTAGGCGAGGAGAGAATCCTAAGGTGATCGAGAGAACTCTCGTT-AAGGAACTCGGCAAAATGACC-CCGTAACTTCGGGAGAAGGGGTGCTC-TGT--TA-G--GGTGCAAGCCCGAGAGAGCCGCAGTGAATAGGCCCAGGCGACTGTTTAGCAAAAACACAGGTCTCTGCGAAGCCGTAAGGCGAAGTATAGGGGCTGACGCCTGCCCGGTGCTGGAAGGTTAAGAGGAGCGCTTAGCGTAAGCGAAGGTGCGAATTGAAGCCCCAGTAAACGGCGGCCGTAACTATAACGGTCCTAAGGTAGCGAAATTCCTTGTCGGGTAAGTTCCGACCCGCACGAAAGGCGCAACGATCTGGGCACTGTCTC-AACGAGAG…
gene:plasmid:134728	79.22	79	1179	201	34	1577	2728	1988987	1987826	0	780	CCGTACCGCAAACCGACACAGGTAGGCGAGGAGAGAATCCTAAGGTGATCGAGAGAACTCTCGTT-AAGGAACTCGGCAAAATGACC-CCGTAACTTCGGGAGAAGGGGTGCTC-TGT--TA-G--GGTGCAAGCCCGAGAGAGCCGCAGTGAATAGGCCCAGGCGACTGTTTAGCAAAAACACAGGTCTCTGCGAAGCCGTAAGGCGAAGTATAGGGGCTGACGCCTGCCCGGTGCTGGAAGGTTAAGAGGAGCGCTTAGCGTAAGCGAAGGTGCGAATTGAAGCCCCAGTAAACGGCGGCCGTAACTATAACGGTCCTAAGGTAGCGAAATTCCTTGTCGGGTAAGTTCCGACCCGCACGAAAGGCGCAACGATCTGGGCACTGTCTC-AACGAGAG…
gene:plasmid:134728	79.22	79	1179	200	36	1577	2728	2053594	2052434	0	778	CCGTACCGCAAACCGACACAGGTAGGCGAGGAGAGAAT-CTAAGGTGATCGAGAGAACTCTCGTT-AAGGAACTCGGCAAAATGACC-CCGTAACTTCGGGAGAAGGGGTGCTC-TGT--TA-G--GGTGCAAGCCCGAGAGAGCCGCAGTGAATAGGCCCAGGCGACTGTTTAGCAAAAACACAGGTCTCTGCGAAGCCGTAAGGCGAAGTATAGGGGGCTGACGCCTGCCCGGTGCTGGAAGGTTAAGAGGAGCGCTTAGCGTAAGCGAAGGTGCGAATTGAAGCCCCAGTAAACGGCGGCCGTAACTATAACGGTCCTAAGGTAGCGAAATTCCTTGTCGGGTAAGTTCCGACCCGCACGAAAGGCGCAACGATCTGGGCACTGTCTC-AACGAGA…
gene:plasmid:134728	76.157	79	843	165	34	402	1228	1233113	1232291	2.05e-114	411	AGTACGGCGGAACACGTGAAATTCCGTC-GGA-ATCCGGGAGGACCATCTCCCAAGGCTAAATACTCCCTAGTGACCGATAGTGAACCAGTACCGTGAGGGAAAGGTGAAAAGCACCCCG-GAAGGGGAGTGAAAGAGATCCTGAAACCGTGTGCCTACAAGTAGTCAGAG-CCCGTTAACGGG-TGATGGCGTGCCTTTTGTAGAATGAACCGGCGAGTTACGATCC--CGTGCAAGGTTAAGCAGA-AGATGCGGAGCCGCAGCGAAAGCGAGTCTGAATAGGGCGAATTGAGTACGTGGTCGT-AGACCCGAAACCAGGTGATCTACCCATGTCCAGGGTGAAGTTCAGGTAACACTGAATGGAGGCCCGAACCCACGCACGTTGAAAAGTGCGGG…
gene:plasmid:134728	76.157	79	843	165	34	402	1228	1557676	1556854	2.05e-114	411	AGTACGGCGGAACACGTGAAATTCCGTC-GGA-ATCCGGGAGGACCATCTCCCAAGGCTAAATACTCCCTAGTGACCGATAGTGAACCAGTACCGTGAGGGAAAGGTGAAAAGCACCCCG-GAAGGGGAGTGAAAGAGATCCTGAAACCGTGTGCCTACAAGTAGTCAGAG-CCCGTTAACGGG-TGATGGCGTGCCTTTTGTAGAATGAACCGGCGAGTTACGATCC--CGTGCAAGGTTAAGCAGA-AGATGCGGAGCCGCAGCGAAAGCGAGTCTGAATAGGGCGAATTGAGTACGTGGTCGT-AGACCCGAAACCAGGTGATCTACCCATGTCCAGGGTGAAGTTCAGGTAACACTGAATGGAGGCCCGAACCCACGCACGTTGAAAAGTGCGGG…
gene:plasmid:134728	76.157	79	843	165	34	402	1228	1984279	1983457	2.05e-114	411	AGTACGGCGGAACACGTGAAATTCCGTC-GGA-ATCCGGGAGGACCATCTCCCAAGGCTAAATACTCCCTAGTGACCGATAGTGAACCAGTACCGTGAGGGAAAGGTGAAAAGCACCCCG-GAAGGGGAGTGAAAGAGATCCTGAAACCGTGTGCCTACAAGTAGTCAGAG-CCCGTTAACGGG-TGATGGCGTGCCTTTTGTAGAATGAACCGGCGAGTTACGATCC--CGTGCAAGGTTAAGCAGA-AGATGCGGAGCCGCAGCGAAAGCGAGTCTGAATAGGGCGAATTGAGTACGTGGTCGT-AGACCCGAAACCAGGTGATCTACCCATGTCCAGGGTGAAGTTCAGGTAACACTGAATGGAGGCCCGAACCCACGCACGTTGAAAAGTGCGGG…
gene:plasmid:134728	76.157	79	843	165	34	402	1228	2054822	2054000	2.05e-114	411	AGTACGGCGGAACACGTGAAATTCCGTC-GGA-ATCCGGGAGGACCATCTCCCAAGGCTAAATACTCCCTAGTGACCGATAGTGAACCAGTACCGTGAGGGAAAGGTGAAAAGCACCCCG-GAAGGGGAGTGAAAGAGATCCTGAAACCGTGTGCCTACAAGTAGTCAGAG-CCCGTTAACGGG-TGATGGCGTGCCTTTTGTAGAATGAACCGGCGAGTTACGATCC--CGTGCAAGGTTAAGCAGA-AGATGCGGAGCCGCAGCGAAAGCGAGTCTGAATAGGGCGAATTGAGTACGTGGTCGT-AGACCCGAAACCAGGTGATCTACCCATGTCCAGGGTGAAGTTCAGGTAACACTGAATGGAGGCCCGAACCCACGCACGTTGAAAAGTGCGGG…
gene:plasmid:134728	76.157	79	843	165	34	402	1228	2060648	2059826	2.05e-114	411	AGTACGGCGGAACACGTGAAATTCCGTC-GGA-ATCCGGGAGGACCATCTCCCAAGGCTAAATACTCCCTAGTGACCGATAGTGAACCAGTACCGTGAGGGAAAGGTGAAAAGCACCCCG-GAAGGGGAGTGAAAGAGATCCTGAAACCGTGTGCCTACAAGTAGTCAGAG-CCCGTTAACGGG-TGATGGCGTGCCTTTTGTAGAATGAACCGGCGAGTTACGATCC--CGTGCAAGGTTAAGCAGA-AGATGCGGAGCCGCAGCGAAAGCGAGTCTGAATAGGGCGAATTGAGTACGTGGTCGT-AGACCCGAAACCAGGTGATCTACCCATGTCCAGGGTGAAGTTCAGGTAACACTGAATGGAGGCCCGAACCCACGCACGTTGAAAAGTGCGGG…
gene:plasmid:134728	76.157	79	843	165	34	402	1228	2142284	2141462	2.05e-114	411	AGTACGGCGGAACACGTGAAATTCCGTC-GGA-ATCCGGGAGGACCATCTCCCAAGGCTAAATACTCCCTAGTGACCGATAGTGAACCAGTACCGTGAGGGAAAGGTGAAAAGCACCCCG-GAAGGGGAGTGAAAGAGATCCTGAAACCGTGTGCCTACAAGTAGTCAGAG-CCCGTTAACGGG-TGATGGCGTGCCTTTTGTAGAATGAACCGGCGAGTTACGATCC--CGTGCAAGGTTAAGCAGA-AGATGCGGAGCCGCAGCGAAAGCGAGTCTGAATAGGGCGAATTGAGTACGTGGTCGT-AGACCCGAAACCAGGTGATCTACCCATGTCCAGGGTGAAGTTCAGGTAACACTGAATGGAGGCCCGAACCCACGCACGTTGAAAAGTGCGGG…
gene:plasmid:134728	76.157	79	843	165	34	402	1228	3151417	3152239	2.05e-114	411	AGTACGGCGGAACACGTGAAATTCCGTC-GGA-ATCCGGGAGGACCATCTCCCAAGGCTAAATACTCCCTAGTGACCGATAGTGAACCAGTACCGTGAGGGAAAGGTGAAAAGCACCCCG-GAAGGGGAGTGAAAGAGATCCTGAAACCGTGTGCCTACAAGTAGTCAGAG-CCCGTTAACGGG-TGATGGCGTGCCTTTTGTAGAATGAACCGGCGAGTTACGATCC--CGTGCAAGGTTAAGCAGA-AGATGCGGAGCCGCAGCGAAAGCGAGTCTGAATAGGGCGAATTGAGTACGTGGTCGT-AGACCCGAAACCAGGTGATCTACCCATGTCCAGGGTGAAGTTCAGGTAACACTGAATGGAGGCCCGAACCCACGCACGTTGAAAAGTGCGGG…
gene:plasmid:134728	76.066	79	844	165	35	402	1228	1990216	1989393	9.55e-113	405	AGTACGGCGGAACACGTGAAATTCCGTC-GGA-ATCCGGGAGGACCATCTCCCAAGGCTAAATACTCCCTAGTGACCGATAGTGAACCAGTACCGTGAGGGAAAGGTGAAAAGCACCCCG-GAAGGGGAGTGAAAGAGATCCTGAAACCGTGTGCCTACAAGTAGTCAGAG-CCCGTTAACGGG-TGATGGCGTGCCTTTTTGTAGAATGAACCGGCGAGTTACGATCC--CGTGCAAGGTTAAGCAGA-AGATGCGGAGCCGCAGCGAAAGCGAGTCTGAATAGGGCGAATTGAGTACGTGGTCGT-AGACCCGAAACCAGGTGATCTACCCATGTCCAGGGTGAAGTTCAGGTAACACTGAATGGAGGCCCGAACCCACGCACGTTGAAAAGTGCGG…
gene:plasmid:134728	76.038	79	843	165	35	402	1228	2120535	2119714	3.43e-112	403	AGTACGGCGGAACACGTGAAATTCCGTC-GGA-ATCCGGGAGGACCATCTCCCAAGGCTAAATACTCCCTAGTGACCGATAGTGAACCAGTACCGTGAGGGAAAGGTGAAAAGCACCCCG-GAAGGGGAGTGAAAGAGATCCTGAAACCGTGTGCCTACAAGTAGTCAGAG-CCCGTTAACGGG-TGATGGCGTGCCTTT-GTAGAATGAACCGGCGAGTTACGATCC--CGTGCAAGGTTAAGCAGA-AGATGCGGAGCCGCAGCGAAAGCGAGTCTGAATAGGGCGAATTGAGTACGTGGTCGT-AGACCCGAAACCAGGTGATCTACCCATGTCCAGGGTGAAGTTCAGGTAACACTGAATGGAGGCCCGAACCCACGCACGTTGAAAAGTGCGGG…
gene:plasmid:134728	84.483	79	116	13	5	204	316	1233373	1233260	8.38e-24	110	CTGAATACATAGGATATGAGAAGGCAGACCCGGGGAACTGAAACATCTAAGTACCCGGAGGAAGAGAAAGCAAATGCGA-TTCCCTGAGTAGCGGCGAGCGAAACGGGA-CCAGCC
gene:plasmid:134728	84.483	79	116	13	5	204	316	1557936	1557823	8.38e-24	110	CTGAATACATAGGATATGAGAAGGCAGACCCGGGGAACTGAAACATCTAAGTACCCGGAGGAAGAGAAAGCAAATGCGA-TTCCCTGAGTAGCGGCGAGCGAAACGGGA-CCAGCC
gene:plasmid:134728	84.483	79	116	13	5	204	316	1984539	1984426	8.38e-24	110	CTGAATACATAGGATATGAGAAGGCAGACCCGGGGAACTGAAACATCTAAGTACCCGGAGGAAGAGAAAGCAAATGCGA-TTCCCTGAGTAGCGGCGAGCGAAACGGGA-CCAGCC
gene:plasmid:134728	84.483	79	116	13	5	204	316	1990476	1990363	8.38e-24	110	CTGAATACATAGGATATGAGAAGGCAGACCCGGGGAACTGAAACATCTAAGTACCCGGAGGAAGAGAAAGCAAATGCGA-TTCCCTGAGTAGCGGCGAGCGAAACGGGA-CCAGCC
gene:plasmid:134728	84.483	79	116	13	5	204	316	2055082	2054969	8.38e-24	110	CTGAATACATAGGATATGAGAAGGCAGACCCGGGGAACTGAAACATCTAAGTACCCGGAGGAAGAGAAAGCAAATGCGA-TTCCCTGAGTAGCGGCGAGCGAAACGGGA-CCAGCC
gene:plasmid:134728	84.483	79	116	13	5	204	316	2060908	2060795	8.38e-24	110	CTGAATACATAGGATATGAGAAGGCAGACCCGGGGAACTGAAACATCTAAGTACCCGGAGGAAGAGAAAGCAAATGCGA-TTCCCTGAGTAGCGGCGAGCGAAACGGGA-CCAGCC
gene:plasmid:134728	84.483	79	116	13	5	204	316	2120795	2120682	8.38e-24	110	CTGAATACATAGGATATGAGAAGGCAGACCCGGGGAACTGAAACATCTAAGTACCCGGAGGAAGAGAAAGCAAATGCGA-TTCCCTGAGTAGCGGCGAGCGAAACGGGA-CCAGCC
gene:plasmid:134728	84.034	79	119	14	5	201	316	3151154	3151270	8.38e-24	110	TATCTGAATACATAGGATATGAGAAGGCAGACCCGGGGAACTGAAACATCTAAGTACCCGGAGGAAGAGAAAGCAAATGCGA-TTCCCTGAGTAGCGGCGAGCGAAACGGGA-CCAGCC
gene:plasmid:134728	83.621	79	116	14	5	204	316	2142544	2142431	3.9e-22	104	CTGAATACATAGGATATGAGAAGGCAGACCCGGGGAACTGAAACATCTAAGTACCCGGAGGAAGAGAAAGCAAATGCGA-TTCCCTGAGTAGCGGCGAGCGAAACGGGA-CTAGCC
gene:plasmid:134728	78.169	79	142	26	4	1345	1484	1232228	1232090	1.41e-16	86.1	ATGAGTAGCGA--AAGAGGGGTGAGAATCCCCTC-CACCGAATGCCTAAGGTTTCCTGAGGAAGGCTCGTCCGCTCAGGGTTAGTCGGGACCTAAGCCGAGGCCGAAAGGCGTAGGCGATGGATAACAGGTTGATATTCCTG
gene:plasmid:134728	78.169	79	142	26	4	1345	1484	1556791	1556653	1.41e-16	86.1	ATGAGTAGCGA--AAGAGGGGTGAGAATCCCCTC-CACCGAATGCCTAAGGTTTCCTGAGGAAGGCTCGTCCGCTCAGGGTTAGTCGGGACCTAAGCCGAGGCCGAAAGGCGTAGGCGATGGATAACAGGTTGATATTCCTG
gene:plasmid:134728	78.169	79	142	26	4	1345	1484	1983394	1983256	1.41e-16	86.1	ATGAGTAGCGA--AAGAGGGGTGAGAATCCCCTC-CACCGAATGCCTAAGGTTTCCTGAGGAAGGCTCGTCCGCTCAGGGTTAGTCGGGACCTAAGCCGAGGCCGAAAGGCGTAGGCGATGGATAACAGGTTGATATTCCTG
gene:plasmid:134728	78.169	79	142	26	4	1345	1484	1989330	1989192	1.41e-16	86.1	ATGAGTAGCGA--AAGAGGGGTGAGAATCCCCTC-CACCGAATGCCTAAGGTTTCCTGAGGAAGGCTCGTCCGCTCAGGGTTAGTCGGGACCTAAGCCGAGGCCGAAAGGCGTAGGCGATGGATAACAGGTTGATATTCCTG
gene:plasmid:134728	78.169	79	142	26	4	1345	1484	2053937	2053799	1.41e-16	86.1	ATGAGTAGCGA--AAGAGGGGTGAGAATCCCCTC-CACCGAATGCCTAAGGTTTCCTGAGGAAGGCTCGTCCGCTCAGGGTTAGTCGGGACCTAAGCCGAGGCCGAAAGGCGTAGGCGATGGACAACAGGTTGATATTCCTG
gene:plasmid:134728	78.169	79	142	26	4	1345	1484	2059763	2059625	1.41e-16	86.1	ATGAGTAGCGA--AAGAGGGGTGAGAATCCCCTC-CACCGAATGCCTAAGGTTTCCTGAGGAAGGCTCGTCCGCTCAGGGTTAGTCGGGACCTAAGCCGAGGCCGAAAGGCGTAGGCGATGGACAACAGGTTGATATTCCTG
gene:plasmid:134728	78.169	79	142	26	4	1345	1484	2119651	2119513	1.41e-16	86.1	ATGAGTAGCGA--AAGAGGGGTGAGAATCCCCTC-CACCGAATGCCTAAGGTTTCCTGAGGAAGGCTCGTCCGCTCAGGGTTAGTCGGGACCTAAGCCGAGGCCGAAAGGCGTAGGCGATGGACAACAGGTTGATATTCCTG
gene:plasmid:134728	78.169	79	142	26	4	1345	1484	2141399	2141261	1.41e-16	86.1	ATGAGTAGCGA--AAGAGGGGTGAGAATCCCCTC-CACCGAATGCCTAAGGTTTCCTGAGGAAGGCTCGTCCGCTCAGGGTTAGTCGGGACCTAAGCCGAGGCCGAAAGGCGTAGGCGATGGATAACAGGTTGATATTCCTG
gene:plasmid:134728	77.07	79	157	31	4	1330	1484	3152287	3152440	1.41e-16	86.1	AGTGAGAATGCCGGTATGAGTAGCGA--AAGAGGGGTGAGAATCCCCTC-CACCGAATGCCTAAGGTTTCCTGAGGAAGGCTCGTCCGCTCAGGGTTAGTCGGGACCTAAGCCGAGGCCGAAAGGCGTAGGCGATGGATAACAGGTTGATATTCCTG
gene:plasmid:134557	79.439	79	1177	201	32	1577	2728	1231885	1230725	0	795	CCGTACCGCAAACCGACACAGGTAGGCGAGGAGAGAATCCTAAGGTGATCGAGAGAACTCTCGTT-AAGGAACTCGGCAAAATGACC-CCGTAACTTCGGGAGAAGGGGTGCTC-TGT--TA-G--GGTGCAAGCCCGAGAGAGCCGCAGTGAATAGGCCCAGGCGACTGTTTAGCAAAAACACAGGTCTCTGCGAAGCCGTAAGGCGAAGTATAGGGGCTGACGCCTGCCCGGTGCTGGAAGGTTAAGAGGAGCGCTTAGCGTAAGCGAAGGTGCGAATTGAAGCCCCAGTAAACGGCGGCCGTAACTATAACGGTCCTAAGGTAGCGAAATTCCTTGTCGGGTAAGTTCCGACCCGCACGAAAGGCGCAACGATCTGGGCACTGTCTC-AACGAGAG…
gene:plasmid:134557	79.372	79	1178	201	33	1577	2728	1556448	1555287	0	791	CCGTACCGCAAACCGACACAGGTAGGCGAGGAGAGAATCCTAAGGTGATCGAGAGAACTCTCGTT-AAGGAACTCGGCAAAATGACC-CCGTAACTTCGGGAGAAGGGGTGCTC-TGT--TA-G--GGTGCAAGCCCGAGAGAGCCGCAGTGAATAGGCCCAGGCGACTGTTTAGCAAAAACACAGGTCTCTGCGAAGCCGTAAGGCGAAGTATAGGGGCTGACGCCTGCCCGGTGCTGGAAGGTTAAGAGGAGCGCTTAGCGTAAGCGAAGGTGCGAATTGAAGCCCCAGTAAACGGCGGCCGTAACTATAACGGTCCTAAGGTAGCGAAATTCCTTGTCGGGTAAGTTCCGACCCGCACGAAAGGCGCAACGATCTGGGCACTGTCTC-AACGAGAG…
gene:plasmid:134557	79.372	79	1178	201	33	1577	2728	1983051	1981890	0	791	CCGTACCGCAAACCGACACAGGTAGGCGAGGAGAGAATCCTAAGGTGATCGAGAGAACTCTCGTT-AAGGAACTCGGCAAAATGACC-CCGTAACTTCGGGAGAAGGGGTGCTC-TGT--TA-G--GGTGCAAGCCCGAGAGAGCCGCAGTGAATAGGCCCAGGCGACTGTTTAGCAAAAACACAGGTCTCTGCGAAGCCGTAAGGCGAAGTATAGGGGCTGACGCCTGCCCGGTGCTGGAAGGTTAAGAGGAGCGCTTAGCGTAAGCGAAGGTGCGAATTGAAGCCCCAGTAAACGGCGGCCGTAACTATAACGGTCCTAAGGTAGCGAAATTCCTTGTCGGGTAAGTTCCGACCCGCACGAAAGGCGCAACGATCTGGGCACTGTCTC-AACGAGAG…
gene:plasmid:134557	79.372	79	1178	201	33	1577	2728	2059420	2058259	0	791	CCGTACCGCAAACCGACACAGGTAGGCGAGGAGAGAATCCTAAGGTGATCGAGAGAACTCTCGTT-AAGGAACTCGGCAAAATGACC-CCGTAACTTCGGGAGAAGGGGTGCTC-TGT--TA-G--GGTGCAAGCCCGAGAGAGCCGCAGTGAATAGGCCCAGGCGACTGTTTAGCAAAAACACAGGTCTCTGCGAAGCCGTAAGGCGAAGTATAGGGGCTGACGCCTGCCCGGTGCTGGAAGGTTAAGAGGAGCGCTTAGCGTAAGCGAAGGTGCGAATTGAAGCCCCAGTAAACGGCGGCCGTAACTATAACGGTCCTAAGGTAGCGAAATTCCTTGTCGGGTAAGTTCCGACCCGCACGAAAGGCGCAACGATCTGGGCACTGTCTC-AACGAGAG…
gene:plasmid:134557	79.372	79	1178	201	33	1577	2728	2141056	2139895	0	791	CCGTACCGCAAACCGACACAGGTAGGCGAGGAGAGAATCCTAAGGTGATCGAGAGAACTCTCGTT-AAGGAACTCGGCAAAATGACC-CCGTAACTTCGGGAGAAGGGGTGCTC-TGT--TA-G--GGTGCAAGCCCGAGAGAGCCGCAGTGAATAGGCCCAGGCGACTGTTTAGCAAAAACACAGGTCTCTGCGAAGCCGTAAGGCGAAGTATAGGGGCTGACGCCTGCCCGGTGCTGGAAGGTTAAGAGGAGCGCTTAGCGTAAGCGAAGGTGCGAATTGAAGCCCCAGTAAACGGCGGCCGTAACTATAACGGTCCTAAGGTAGCGAAATTCCTTGTCGGGTAAGTTCCGACCCGCACGAAAGGCGCAACGATCTGGGCACTGTCTC-AACGAGAG…
gene:plasmid:134557	79.372	79	1178	201	33	1577	2728	3152645	3153806	0	791	CCGTACCGCAAACCGACACAGGTAGGCGAGGAGAGAATCCTAAGGTGATCGAGAGAACTCTCGTT-AAGGAACTCGGCAAAATGACC-CCGTAACTTCGGGAGAAGGGGTGCTC-TGT--TA-G--GGTGCAAGCCCGAGAGAGCCGCAGTGAATAGGCCCAGGCGACTGTTTAGCAAAAACACAGGTCTCTGCGAAGCCGTAAGGCGAAGTATAGGGGCTGACGCCTGCCCGGTGCTGGAAGGTTAAGAGGAGCGCTTAGCGTAAGCGAAGGTGCGAATTGAAGCCCCAGTAAACGGCGGCCGTAACTATAACGGTCCTAAGGTAGCGAAATTCCTTGTCGGGTAAGTTCCGACCCGCACGAAAGGCGCAACGATCTGGGCACTGTCTC-AACGAGAG…
gene:plasmid:134557	79.287	79	1178	202	33	1577	2728	2119307	2118146	0	785	CCGTACCGCAAACCGACACAGGTAGGCGAGGAGAGAATCCTAAGGTGATCGAGAGAACTCTCGTT-AAGGAACTCGGCAAAATGACC-CCGTAACTTCGGGAGAAGGGGTGCTC-TGT--TA-G--GGTGCAAGCCCGAGAGAGCCGCAGTGAATAGGCCCAGGCGACTGTTTAGCAAAAACACAGGTCTCTGCGAAGCCGTAAGGCGAAGTATAGGGGCTGACGCCTGCCCGGTGCTGGAAGGTTAAGAGGAGCGCTTAGCGTAAGCGAAGGTGCGAATTGAAGCCCCAGTAAACGGCGGCCGTAACTATAACGGTCCTAAGGTAGCGAAATTCCTTGTCGGGTAAGTTCCGACCCGCACGAAAGGCGCAACGATCTGGGCACTGTCTC-AACGAGAG…
gene:plasmid:134557	79.22	79	1179	201	34	1577	2728	1988987	1987826	0	780	CCGTACCGCAAACCGACACAGGTAGGCGAGGAGAGAATCCTAAGGTGATCGAGAGAACTCTCGTT-AAGGAACTCGGCAAAATGACC-CCGTAACTTCGGGAGAAGGGGTGCTC-TGT--TA-G--GGTGCAAGCCCGAGAGAGCCGCAGTGAATAGGCCCAGGCGACTGTTTAGCAAAAACACAGGTCTCTGCGAAGCCGTAAGGCGAAGTATAGGGGCTGACGCCTGCCCGGTGCTGGAAGGTTAAGAGGAGCGCTTAGCGTAAGCGAAGGTGCGAATTGAAGCCCCAGTAAACGGCGGCCGTAACTATAACGGTCCTAAGGTAGCGAAATTCCTTGTCGGGTAAGTTCCGACCCGCACGAAAGGCGCAACGATCTGGGCACTGTCTC-AACGAGAG…
gene:plasmid:134557	79.22	79	1179	200	36	1577	2728	2053594	2052434	0	778	CCGTACCGCAAACCGACACAGGTAGGCGAGGAGAGAAT-CTAAGGTGATCGAGAGAACTCTCGTT-AAGGAACTCGGCAAAATGACC-CCGTAACTTCGGGAGAAGGGGTGCTC-TGT--TA-G--GGTGCAAGCCCGAGAGAGCCGCAGTGAATAGGCCCAGGCGACTGTTTAGCAAAAACACAGGTCTCTGCGAAGCCGTAAGGCGAAGTATAGGGGGCTGACGCCTGCCCGGTGCTGGAAGGTTAAGAGGAGCGCTTAGCGTAAGCGAAGGTGCGAATTGAAGCCCCAGTAAACGGCGGCCGTAACTATAACGGTCCTAAGGTAGCGAAATTCCTTGTCGGGTAAGTTCCGACCCGCACGAAAGGCGCAACGATCTGGGCACTGTCTC-AACGAGA…
gene:plasmid:134557	76.157	79	843	165	34	402	1228	1233113	1232291	2.05e-114	411	AGTACGGCGGAACACGTGAAATTCCGTC-GGA-ATCCGGGAGGACCATCTCCCAAGGCTAAATACTCCCTAGTGACCGATAGTGAACCAGTACCGTGAGGGAAAGGTGAAAAGCACCCCG-GAAGGGGAGTGAAAGAGATCCTGAAACCGTGTGCCTACAAGTAGTCAGAG-CCCGTTAACGGG-TGATGGCGTGCCTTTTGTAGAATGAACCGGCGAGTTACGATCC--CGTGCAAGGTTAAGCAGA-AGATGCGGAGCCGCAGCGAAAGCGAGTCTGAATAGGGCGAATTGAGTACGTGGTCGT-AGACCCGAAACCAGGTGATCTACCCATGTCCAGGGTGAAGTTCAGGTAACACTGAATGGAGGCCCGAACCCACGCACGTTGAAAAGTGCGGG…
gene:plasmid:134557	76.157	79	843	165	34	402	1228	1557676	1556854	2.05e-114	411	AGTACGGCGGAACACGTGAAATTCCGTC-GGA-ATCCGGGAGGACCATCTCCCAAGGCTAAATACTCCCTAGTGACCGATAGTGAACCAGTACCGTGAGGGAAAGGTGAAAAGCACCCCG-GAAGGGGAGTGAAAGAGATCCTGAAACCGTGTGCCTACAAGTAGTCAGAG-CCCGTTAACGGG-TGATGGCGTGCCTTTTGTAGAATGAACCGGCGAGTTACGATCC--CGTGCAAGGTTAAGCAGA-AGATGCGGAGCCGCAGCGAAAGCGAGTCTGAATAGGGCGAATTGAGTACGTGGTCGT-AGACCCGAAACCAGGTGATCTACCCATGTCCAGGGTGAAGTTCAGGTAACACTGAATGGAGGCCCGAACCCACGCACGTTGAAAAGTGCGGG…
gene:plasmid:134557	76.157	79	843	165	34	402	1228	1984279	1983457	2.05e-114	411	AGTACGGCGGAACACGTGAAATTCCGTC-GGA-ATCCGGGAGGACCATCTCCCAAGGCTAAATACTCCCTAGTGACCGATAGTGAACCAGTACCGTGAGGGAAAGGTGAAAAGCACCCCG-GAAGGGGAGTGAAAGAGATCCTGAAACCGTGTGCCTACAAGTAGTCAGAG-CCCGTTAACGGG-TGATGGCGTGCCTTTTGTAGAATGAACCGGCGAGTTACGATCC--CGTGCAAGGTTAAGCAGA-AGATGCGGAGCCGCAGCGAAAGCGAGTCTGAATAGGGCGAATTGAGTACGTGGTCGT-AGACCCGAAACCAGGTGATCTACCCATGTCCAGGGTGAAGTTCAGGTAACACTGAATGGAGGCCCGAACCCACGCACGTTGAAAAGTGCGGG…
gene:plasmid:134557	76.157	79	843	165	34	402	1228	2054822	2054000	2.05e-114	411	AGTACGGCGGAACACGTGAAATTCCGTC-GGA-ATCCGGGAGGACCATCTCCCAAGGCTAAATACTCCCTAGTGACCGATAGTGAACCAGTACCGTGAGGGAAAGGTGAAAAGCACCCCG-GAAGGGGAGTGAAAGAGATCCTGAAACCGTGTGCCTACAAGTAGTCAGAG-CCCGTTAACGGG-TGATGGCGTGCCTTTTGTAGAATGAACCGGCGAGTTACGATCC--CGTGCAAGGTTAAGCAGA-AGATGCGGAGCCGCAGCGAAAGCGAGTCTGAATAGGGCGAATTGAGTACGTGGTCGT-AGACCCGAAACCAGGTGATCTACCCATGTCCAGGGTGAAGTTCAGGTAACACTGAATGGAGGCCCGAACCCACGCACGTTGAAAAGTGCGGG…
gene:plasmid:134557	76.157	79	843	165	34	402	1228	2060648	2059826	2.05e-114	411	AGTACGGCGGAACACGTGAAATTCCGTC-GGA-ATCCGGGAGGACCATCTCCCAAGGCTAAATACTCCCTAGTGACCGATAGTGAACCAGTACCGTGAGGGAAAGGTGAAAAGCACCCCG-GAAGGGGAGTGAAAGAGATCCTGAAACCGTGTGCCTACAAGTAGTCAGAG-CCCGTTAACGGG-TGATGGCGTGCCTTTTGTAGAATGAACCGGCGAGTTACGATCC--CGTGCAAGGTTAAGCAGA-AGATGCGGAGCCGCAGCGAAAGCGAGTCTGAATAGGGCGAATTGAGTACGTGGTCGT-AGACCCGAAACCAGGTGATCTACCCATGTCCAGGGTGAAGTTCAGGTAACACTGAATGGAGGCCCGAACCCACGCACGTTGAAAAGTGCGGG…
gene:plasmid:134557	76.157	79	843	165	34	402	1228	2142284	2141462	2.05e-114	411	AGTACGGCGGAACACGTGAAATTCCGTC-GGA-ATCCGGGAGGACCATCTCCCAAGGCTAAATACTCCCTAGTGACCGATAGTGAACCAGTACCGTGAGGGAAAGGTGAAAAGCACCCCG-GAAGGGGAGTGAAAGAGATCCTGAAACCGTGTGCCTACAAGTAGTCAGAG-CCCGTTAACGGG-TGATGGCGTGCCTTTTGTAGAATGAACCGGCGAGTTACGATCC--CGTGCAAGGTTAAGCAGA-AGATGCGGAGCCGCAGCGAAAGCGAGTCTGAATAGGGCGAATTGAGTACGTGGTCGT-AGACCCGAAACCAGGTGATCTACCCATGTCCAGGGTGAAGTTCAGGTAACACTGAATGGAGGCCCGAACCCACGCACGTTGAAAAGTGCGGG…
gene:plasmid:134557	76.157	79	843	165	34	402	1228	3151417	3152239	2.05e-114	411	AGTACGGCGGAACACGTGAAATTCCGTC-GGA-ATCCGGGAGGACCATCTCCCAAGGCTAAATACTCCCTAGTGACCGATAGTGAACCAGTACCGTGAGGGAAAGGTGAAAAGCACCCCG-GAAGGGGAGTGAAAGAGATCCTGAAACCGTGTGCCTACAAGTAGTCAGAG-CCCGTTAACGGG-TGATGGCGTGCCTTTTGTAGAATGAACCGGCGAGTTACGATCC--CGTGCAAGGTTAAGCAGA-AGATGCGGAGCCGCAGCGAAAGCGAGTCTGAATAGGGCGAATTGAGTACGTGGTCGT-AGACCCGAAACCAGGTGATCTACCCATGTCCAGGGTGAAGTTCAGGTAACACTGAATGGAGGCCCGAACCCACGCACGTTGAAAAGTGCGGG…
gene:plasmid:134557	76.066	79	844	165	35	402	1228	1990216	1989393	9.55e-113	405	AGTACGGCGGAACACGTGAAATTCCGTC-GGA-ATCCGGGAGGACCATCTCCCAAGGCTAAATACTCCCTAGTGACCGATAGTGAACCAGTACCGTGAGGGAAAGGTGAAAAGCACCCCG-GAAGGGGAGTGAAAGAGATCCTGAAACCGTGTGCCTACAAGTAGTCAGAG-CCCGTTAACGGG-TGATGGCGTGCCTTTTTGTAGAATGAACCGGCGAGTTACGATCC--CGTGCAAGGTTAAGCAGA-AGATGCGGAGCCGCAGCGAAAGCGAGTCTGAATAGGGCGAATTGAGTACGTGGTCGT-AGACCCGAAACCAGGTGATCTACCCATGTCCAGGGTGAAGTTCAGGTAACACTGAATGGAGGCCCGAACCCACGCACGTTGAAAAGTGCGG…
gene:plasmid:134557	76.038	79	843	165	35	402	1228	2120535	2119714	3.43e-112	403	AGTACGGCGGAACACGTGAAATTCCGTC-GGA-ATCCGGGAGGACCATCTCCCAAGGCTAAATACTCCCTAGTGACCGATAGTGAACCAGTACCGTGAGGGAAAGGTGAAAAGCACCCCG-GAAGGGGAGTGAAAGAGATCCTGAAACCGTGTGCCTACAAGTAGTCAGAG-CCCGTTAACGGG-TGATGGCGTGCCTTT-GTAGAATGAACCGGCGAGTTACGATCC--CGTGCAAGGTTAAGCAGA-AGATGCGGAGCCGCAGCGAAAGCGAGTCTGAATAGGGCGAATTGAGTACGTGGTCGT-AGACCCGAAACCAGGTGATCTACCCATGTCCAGGGTGAAGTTCAGGTAACACTGAATGGAGGCCCGAACCCACGCACGTTGAAAAGTGCGGG…
gene:plasmid:134557	84.483	79	116	13	5	204	316	1233373	1233260	8.38e-24	110	CTGAATACATAGGATATGAGAAGGCAGACCCGGGGAACTGAAACATCTAAGTACCCGGAGGAAGAGAAAGCAAATGCGA-TTCCCTGAGTAGCGGCGAGCGAAACGGGA-CCAGCC
gene:plasmid:134557	84.483	79	116	13	5	204	316	1557936	1557823	8.38e-24	110	CTGAATACATAGGATATGAGAAGGCAGACCCGGGGAACTGAAACATCTAAGTACCCGGAGGAAGAGAAAGCAAATGCGA-TTCCCTGAGTAGCGGCGAGCGAAACGGGA-CCAGCC
gene:plasmid:134557	84.483	79	116	13	5	204	316	1984539	1984426	8.38e-24	110	CTGAATACATAGGATATGAGAAGGCAGACCCGGGGAACTGAAACATCTAAGTACCCGGAGGAAGAGAAAGCAAATGCGA-TTCCCTGAGTAGCGGCGAGCGAAACGGGA-CCAGCC
gene:plasmid:134557	84.483	79	116	13	5	204	316	1990476	1990363	8.38e-24	110	CTGAATACATAGGATATGAGAAGGCAGACCCGGGGAACTGAAACATCTAAGTACCCGGAGGAAGAGAAAGCAAATGCGA-TTCCCTGAGTAGCGGCGAGCGAAACGGGA-CCAGCC
gene:plasmid:134557	84.483	79	116	13	5	204	316	2055082	2054969	8.38e-24	110	CTGAATACATAGGATATGAGAAGGCAGACCCGGGGAACTGAAACATCTAAGTACCCGGAGGAAGAGAAAGCAAATGCGA-TTCCCTGAGTAGCGGCGAGCGAAACGGGA-CCAGCC
gene:plasmid:134557	84.483	79	116	13	5	204	316	2060908	2060795	8.38e-24	110	CTGAATACATAGGATATGAGAAGGCAGACCCGGGGAACTGAAACATCTAAGTACCCGGAGGAAGAGAAAGCAAATGCGA-TTCCCTGAGTAGCGGCGAGCGAAACGGGA-CCAGCC
gene:plasmid:134557	84.483	79	116	13	5	204	316	2120795	2120682	8.38e-24	110	CTGAATACATAGGATATGAGAAGGCAGACCCGGGGAACTGAAACATCTAAGTACCCGGAGGAAGAGAAAGCAAATGCGA-TTCCCTGAGTAGCGGCGAGCGAAACGGGA-CCAGCC
gene:plasmid:134557	84.034	79	119	14	5	201	316	3151154	3151270	8.38e-24	110	TATCTGAATACATAGGATATGAGAAGGCAGACCCGGGGAACTGAAACATCTAAGTACCCGGAGGAAGAGAAAGCAAATGCGA-TTCCCTGAGTAGCGGCGAGCGAAACGGGA-CCAGCC
gene:plasmid:134557	83.621	79	116	14	5	204	316	2142544	2142431	3.9e-22	104	CTGAATACATAGGATATGAGAAGGCAGACCCGGGGAACTGAAACATCTAAGTACCCGGAGGAAGAGAAAGCAAATGCGA-TTCCCTGAGTAGCGGCGAGCGAAACGGGA-CTAGCC
gene:plasmid:134557	78.169	79	142	26	4	1345	1484	1232228	1232090	1.41e-16	86.1	ATGAGTAGCGA--AAGAGGGGTGAGAATCCCCTC-CACCGAATGCCTAAGGTTTCCTGAGGAAGGCTCGTCCGCTCAGGGTTAGTCGGGACCTAAGCCGAGGCCGAAAGGCGTAGGCGATGGATAACAGGTTGATATTCCTG
gene:plasmid:134557	78.169	79	142	26	4	1345	1484	1556791	1556653	1.41e-16	86.1	ATGAGTAGCGA--AAGAGGGGTGAGAATCCCCTC-CACCGAATGCCTAAGGTTTCCTGAGGAAGGCTCGTCCGCTCAGGGTTAGTCGGGACCTAAGCCGAGGCCGAAAGGCGTAGGCGATGGATAACAGGTTGATATTCCTG
gene:plasmid:134557	78.169	79	142	26	4	1345	1484	1983394	1983256	1.41e-16	86.1	ATGAGTAGCGA--AAGAGGGGTGAGAATCCCCTC-CACCGAATGCCTAAGGTTTCCTGAGGAAGGCTCGTCCGCTCAGGGTTAGTCGGGACCTAAGCCGAGGCCGAAAGGCGTAGGCGATGGATAACAGGTTGATATTCCTG
gene:plasmid:134557	78.169	79	142	26	4	1345	1484	1989330	1989192	1.41e-16	86.1	ATGAGTAGCGA--AAGAGGGGTGAGAATCCCCTC-CACCGAATGCCTAAGGTTTCCTGAGGAAGGCTCGTCCGCTCAGGGTTAGTCGGGACCTAAGCCGAGGCCGAAAGGCGTAGGCGATGGATAACAGGTTGATATTCCTG
gene:plasmid:134557	78.169	79	142	26	4	1345	1484	2053937	2053799	1.41e-16	86.1	ATGAGTAGCGA--AAGAGGGGTGAGAATCCCCTC-CACCGAATGCCTAAGGTTTCCTGAGGAAGGCTCGTCCGCTCAGGGTTAGTCGGGACCTAAGCCGAGGCCGAAAGGCGTAGGCGATGGACAACAGGTTGATATTCCTG
gene:plasmid:134557	78.169	79	142	26	4	1345	1484	2059763	2059625	1.41e-16	86.1	ATGAGTAGCGA--AAGAGGGGTGAGAATCCCCTC-CACCGAATGCCTAAGGTTTCCTGAGGAAGGCTCGTCCGCTCAGGGTTAGTCGGGACCTAAGCCGAGGCCGAAAGGCGTAGGCGATGGACAACAGGTTGATATTCCTG
gene:plasmid:134557	78.169	79	142	26	4	1345	1484	2119651	2119513	1.41e-16	86.1	ATGAGTAGCGA--AAGAGGGGTGAGAATCCCCTC-CACCGAATGCCTAAGGTTTCCTGAGGAAGGCTCGTCCGCTCAGGGTTAGTCGGGACCTAAGCCGAGGCCGAAAGGCGTAGGCGATGGACAACAGGTTGATATTCCTG
gene:plasmid:134557	78.169	79	142	26	4	1345	1484	2141399	2141261	1.41e-16	86.1	ATGAGTAGCGA--AAGAGGGGTGAGAATCCCCTC-CACCGAATGCCTAAGGTTTCCTGAGGAAGGCTCGTCCGCTCAGGGTTAGTCGGGACCTAAGCCGAGGCCGAAAGGCGTAGGCGATGGATAACAGGTTGATATTCCTG
gene:plasmid:134557	77.07	79	157	31	4	1330	1484	3152287	3152440	1.41e-16	86.1	AGTGAGAATGCCGGTATGAGTAGCGA--AAGAGGGGTGAGAATCCCCTC-CACCGAATGCCTAAGGTTTCCTGAGGAAGGCTCGTCCGCTCAGGGTTAGTCGGGACCTAAGCCGAGGCCGAAAGGCGTAGGCGATGGATAACAGGTTGATATTCCTG
gene:plasmid:134944	79.439	79	1177	201	32	1577	2728	1231885	1230725	0	795	CCGTACCGCAAACCGACACAGGTAGGCGAGGAGAGAATCCTAAGGTGATCGAGAGAACTCTCGTT-AAGGAACTCGGCAAAATGACC-CCGTAACTTCGGGAGAAGGGGTGCTC-TGT--TA-G--GGTGCAAGCCCGAGAGAGCCGCAGTGAATAGGCCCAGGCGACTGTTTAGCAAAAACACAGGTCTCTGCGAAGCCGTAAGGCGAAGTATAGGGGCTGACGCCTGCCCGGTGCTGGAAGGTTAAGAGGAGCGCTTAGCGTAAGCGAAGGTGCGAATTGAAGCCCCAGTAAACGGCGGCCGTAACTATAACGGTCCTAAGGTAGCGAAATTCCTTGTCGGGTAAGTTCCGACCCGCACGAAAGGCGCAACGATCTGGGCACTGTCTC-AACGAGAG…
gene:plasmid:134944	79.372	79	1178	201	33	1577	2728	1556448	1555287	0	791	CCGTACCGCAAACCGACACAGGTAGGCGAGGAGAGAATCCTAAGGTGATCGAGAGAACTCTCGTT-AAGGAACTCGGCAAAATGACC-CCGTAACTTCGGGAGAAGGGGTGCTC-TGT--TA-G--GGTGCAAGCCCGAGAGAGCCGCAGTGAATAGGCCCAGGCGACTGTTTAGCAAAAACACAGGTCTCTGCGAAGCCGTAAGGCGAAGTATAGGGGCTGACGCCTGCCCGGTGCTGGAAGGTTAAGAGGAGCGCTTAGCGTAAGCGAAGGTGCGAATTGAAGCCCCAGTAAACGGCGGCCGTAACTATAACGGTCCTAAGGTAGCGAAATTCCTTGTCGGGTAAGTTCCGACCCGCACGAAAGGCGCAACGATCTGGGCACTGTCTC-AACGAGAG…
gene:plasmid:134944	79.372	79	1178	201	33	1577	2728	1983051	1981890	0	791	CCGTACCGCAAACCGACACAGGTAGGCGAGGAGAGAATCCTAAGGTGATCGAGAGAACTCTCGTT-AAGGAACTCGGCAAAATGACC-CCGTAACTTCGGGAGAAGGGGTGCTC-TGT--TA-G--GGTGCAAGCCCGAGAGAGCCGCAGTGAATAGGCCCAGGCGACTGTTTAGCAAAAACACAGGTCTCTGCGAAGCCGTAAGGCGAAGTATAGGGGCTGACGCCTGCCCGGTGCTGGAAGGTTAAGAGGAGCGCTTAGCGTAAGCGAAGGTGCGAATTGAAGCCCCAGTAAACGGCGGCCGTAACTATAACGGTCCTAAGGTAGCGAAATTCCTTGTCGGGTAAGTTCCGACCCGCACGAAAGGCGCAACGATCTGGGCACTGTCTC-AACGAGAG…
gene:plasmid:134944	79.372	79	1178	201	33	1577	2728	2059420	2058259	0	791	CCGTACCGCAAACCGACACAGGTAGGCGAGGAGAGAATCCTAAGGTGATCGAGAGAACTCTCGTT-AAGGAACTCGGCAAAATGACC-CCGTAACTTCGGGAGAAGGGGTGCTC-TGT--TA-G--GGTGCAAGCCCGAGAGAGCCGCAGTGAATAGGCCCAGGCGACTGTTTAGCAAAAACACAGGTCTCTGCGAAGCCGTAAGGCGAAGTATAGGGGCTGACGCCTGCCCGGTGCTGGAAGGTTAAGAGGAGCGCTTAGCGTAAGCGAAGGTGCGAATTGAAGCCCCAGTAAACGGCGGCCGTAACTATAACGGTCCTAAGGTAGCGAAATTCCTTGTCGGGTAAGTTCCGACCCGCACGAAAGGCGCAACGATCTGGGCACTGTCTC-AACGAGAG…
gene:plasmid:134944	79.372	79	1178	201	33	1577	2728	2141056	2139895	0	791	CCGTACCGCAAACCGACACAGGTAGGCGAGGAGAGAATCCTAAGGTGATCGAGAGAACTCTCGTT-AAGGAACTCGGCAAAATGACC-CCGTAACTTCGGGAGAAGGGGTGCTC-TGT--TA-G--GGTGCAAGCCCGAGAGAGCCGCAGTGAATAGGCCCAGGCGACTGTTTAGCAAAAACACAGGTCTCTGCGAAGCCGTAAGGCGAAGTATAGGGGCTGACGCCTGCCCGGTGCTGGAAGGTTAAGAGGAGCGCTTAGCGTAAGCGAAGGTGCGAATTGAAGCCCCAGTAAACGGCGGCCGTAACTATAACGGTCCTAAGGTAGCGAAATTCCTTGTCGGGTAAGTTCCGACCCGCACGAAAGGCGCAACGATCTGGGCACTGTCTC-AACGAGAG…
gene:plasmid:134944	79.372	79	1178	201	33	1577	2728	3152645	3153806	0	791	CCGTACCGCAAACCGACACAGGTAGGCGAGGAGAGAATCCTAAGGTGATCGAGAGAACTCTCGTT-AAGGAACTCGGCAAAATGACC-CCGTAACTTCGGGAGAAGGGGTGCTC-TGT--TA-G--GGTGCAAGCCCGAGAGAGCCGCAGTGAATAGGCCCAGGCGACTGTTTAGCAAAAACACAGGTCTCTGCGAAGCCGTAAGGCGAAGTATAGGGGCTGACGCCTGCCCGGTGCTGGAAGGTTAAGAGGAGCGCTTAGCGTAAGCGAAGGTGCGAATTGAAGCCCCAGTAAACGGCGGCCGTAACTATAACGGTCCTAAGGTAGCGAAATTCCTTGTCGGGTAAGTTCCGACCCGCACGAAAGGCGCAACGATCTGGGCACTGTCTC-AACGAGAG…
gene:plasmid:134944	79.287	79	1178	202	33	1577	2728	2119307	2118146	0	785	CCGTACCGCAAACCGACACAGGTAGGCGAGGAGAGAATCCTAAGGTGATCGAGAGAACTCTCGTT-AAGGAACTCGGCAAAATGACC-CCGTAACTTCGGGAGAAGGGGTGCTC-TGT--TA-G--GGTGCAAGCCCGAGAGAGCCGCAGTGAATAGGCCCAGGCGACTGTTTAGCAAAAACACAGGTCTCTGCGAAGCCGTAAGGCGAAGTATAGGGGCTGACGCCTGCCCGGTGCTGGAAGGTTAAGAGGAGCGCTTAGCGTAAGCGAAGGTGCGAATTGAAGCCCCAGTAAACGGCGGCCGTAACTATAACGGTCCTAAGGTAGCGAAATTCCTTGTCGGGTAAGTTCCGACCCGCACGAAAGGCGCAACGATCTGGGCACTGTCTC-AACGAGAG…
gene:plasmid:134944	79.22	79	1179	201	34	1577	2728	1988987	1987826	0	780	CCGTACCGCAAACCGACACAGGTAGGCGAGGAGAGAATCCTAAGGTGATCGAGAGAACTCTCGTT-AAGGAACTCGGCAAAATGACC-CCGTAACTTCGGGAGAAGGGGTGCTC-TGT--TA-G--GGTGCAAGCCCGAGAGAGCCGCAGTGAATAGGCCCAGGCGACTGTTTAGCAAAAACACAGGTCTCTGCGAAGCCGTAAGGCGAAGTATAGGGGCTGACGCCTGCCCGGTGCTGGAAGGTTAAGAGGAGCGCTTAGCGTAAGCGAAGGTGCGAATTGAAGCCCCAGTAAACGGCGGCCGTAACTATAACGGTCCTAAGGTAGCGAAATTCCTTGTCGGGTAAGTTCCGACCCGCACGAAAGGCGCAACGATCTGGGCACTGTCTC-AACGAGAG…
gene:plasmid:134944	79.22	79	1179	200	36	1577	2728	2053594	2052434	0	778	CCGTACCGCAAACCGACACAGGTAGGCGAGGAGAGAAT-CTAAGGTGATCGAGAGAACTCTCGTT-AAGGAACTCGGCAAAATGACC-CCGTAACTTCGGGAGAAGGGGTGCTC-TGT--TA-G--GGTGCAAGCCCGAGAGAGCCGCAGTGAATAGGCCCAGGCGACTGTTTAGCAAAAACACAGGTCTCTGCGAAGCCGTAAGGCGAAGTATAGGGGGCTGACGCCTGCCCGGTGCTGGAAGGTTAAGAGGAGCGCTTAGCGTAAGCGAAGGTGCGAATTGAAGCCCCAGTAAACGGCGGCCGTAACTATAACGGTCCTAAGGTAGCGAAATTCCTTGTCGGGTAAGTTCCGACCCGCACGAAAGGCGCAACGATCTGGGCACTGTCTC-AACGAGA…
gene:plasmid:134944	76.157	79	843	165	34	402	1228	1233113	1232291	2.05e-114	411	AGTACGGCGGAACACGTGAAATTCCGTC-GGA-ATCCGGGAGGACCATCTCCCAAGGCTAAATACTCCCTAGTGACCGATAGTGAACCAGTACCGTGAGGGAAAGGTGAAAAGCACCCCG-GAAGGGGAGTGAAAGAGATCCTGAAACCGTGTGCCTACAAGTAGTCAGAG-CCCGTTAACGGG-TGATGGCGTGCCTTTTGTAGAATGAACCGGCGAGTTACGATCC--CGTGCAAGGTTAAGCAGA-AGATGCGGAGCCGCAGCGAAAGCGAGTCTGAATAGGGCGAATTGAGTACGTGGTCGT-AGACCCGAAACCAGGTGATCTACCCATGTCCAGGGTGAAGTTCAGGTAACACTGAATGGAGGCCCGAACCCACGCACGTTGAAAAGTGCGGG…
gene:plasmid:134944	76.157	79	843	165	34	402	1228	1557676	1556854	2.05e-114	411	AGTACGGCGGAACACGTGAAATTCCGTC-GGA-ATCCGGGAGGACCATCTCCCAAGGCTAAATACTCCCTAGTGACCGATAGTGAACCAGTACCGTGAGGGAAAGGTGAAAAGCACCCCG-GAAGGGGAGTGAAAGAGATCCTGAAACCGTGTGCCTACAAGTAGTCAGAG-CCCGTTAACGGG-TGATGGCGTGCCTTTTGTAGAATGAACCGGCGAGTTACGATCC--CGTGCAAGGTTAAGCAGA-AGATGCGGAGCCGCAGCGAAAGCGAGTCTGAATAGGGCGAATTGAGTACGTGGTCGT-AGACCCGAAACCAGGTGATCTACCCATGTCCAGGGTGAAGTTCAGGTAACACTGAATGGAGGCCCGAACCCACGCACGTTGAAAAGTGCGGG…
gene:plasmid:134944	76.157	79	843	165	34	402	1228	1984279	1983457	2.05e-114	411	AGTACGGCGGAACACGTGAAATTCCGTC-GGA-ATCCGGGAGGACCATCTCCCAAGGCTAAATACTCCCTAGTGACCGATAGTGAACCAGTACCGTGAGGGAAAGGTGAAAAGCACCCCG-GAAGGGGAGTGAAAGAGATCCTGAAACCGTGTGCCTACAAGTAGTCAGAG-CCCGTTAACGGG-TGATGGCGTGCCTTTTGTAGAATGAACCGGCGAGTTACGATCC--CGTGCAAGGTTAAGCAGA-AGATGCGGAGCCGCAGCGAAAGCGAGTCTGAATAGGGCGAATTGAGTACGTGGTCGT-AGACCCGAAACCAGGTGATCTACCCATGTCCAGGGTGAAGTTCAGGTAACACTGAATGGAGGCCCGAACCCACGCACGTTGAAAAGTGCGGG…
gene:plasmid:134944	76.157	79	843	165	34	402	1228	2054822	2054000	2.05e-114	411	AGTACGGCGGAACACGTGAAATTCCGTC-GGA-ATCCGGGAGGACCATCTCCCAAGGCTAAATACTCCCTAGTGACCGATAGTGAACCAGTACCGTGAGGGAAAGGTGAAAAGCACCCCG-GAAGGGGAGTGAAAGAGATCCTGAAACCGTGTGCCTACAAGTAGTCAGAG-CCCGTTAACGGG-TGATGGCGTGCCTTTTGTAGAATGAACCGGCGAGTTACGATCC--CGTGCAAGGTTAAGCAGA-AGATGCGGAGCCGCAGCGAAAGCGAGTCTGAATAGGGCGAATTGAGTACGTGGTCGT-AGACCCGAAACCAGGTGATCTACCCATGTCCAGGGTGAAGTTCAGGTAACACTGAATGGAGGCCCGAACCCACGCACGTTGAAAAGTGCGGG…
gene:plasmid:134944	76.157	79	843	165	34	402	1228	2060648	2059826	2.05e-114	411	AGTACGGCGGAACACGTGAAATTCCGTC-GGA-ATCCGGGAGGACCATCTCCCAAGGCTAAATACTCCCTAGTGACCGATAGTGAACCAGTACCGTGAGGGAAAGGTGAAAAGCACCCCG-GAAGGGGAGTGAAAGAGATCCTGAAACCGTGTGCCTACAAGTAGTCAGAG-CCCGTTAACGGG-TGATGGCGTGCCTTTTGTAGAATGAACCGGCGAGTTACGATCC--CGTGCAAGGTTAAGCAGA-AGATGCGGAGCCGCAGCGAAAGCGAGTCTGAATAGGGCGAATTGAGTACGTGGTCGT-AGACCCGAAACCAGGTGATCTACCCATGTCCAGGGTGAAGTTCAGGTAACACTGAATGGAGGCCCGAACCCACGCACGTTGAAAAGTGCGGG…
gene:plasmid:134944	76.157	79	843	165	34	402	1228	2142284	2141462	2.05e-114	411	AGTACGGCGGAACACGTGAAATTCCGTC-GGA-ATCCGGGAGGACCATCTCCCAAGGCTAAATACTCCCTAGTGACCGATAGTGAACCAGTACCGTGAGGGAAAGGTGAAAAGCACCCCG-GAAGGGGAGTGAAAGAGATCCTGAAACCGTGTGCCTACAAGTAGTCAGAG-CCCGTTAACGGG-TGATGGCGTGCCTTTTGTAGAATGAACCGGCGAGTTACGATCC--CGTGCAAGGTTAAGCAGA-AGATGCGGAGCCGCAGCGAAAGCGAGTCTGAATAGGGCGAATTGAGTACGTGGTCGT-AGACCCGAAACCAGGTGATCTACCCATGTCCAGGGTGAAGTTCAGGTAACACTGAATGGAGGCCCGAACCCACGCACGTTGAAAAGTGCGGG…
gene:plasmid:134944	76.157	79	843	165	34	402	1228	3151417	3152239	2.05e-114	411	AGTACGGCGGAACACGTGAAATTCCGTC-GGA-ATCCGGGAGGACCATCTCCCAAGGCTAAATACTCCCTAGTGACCGATAGTGAACCAGTACCGTGAGGGAAAGGTGAAAAGCACCCCG-GAAGGGGAGTGAAAGAGATCCTGAAACCGTGTGCCTACAAGTAGTCAGAG-CCCGTTAACGGG-TGATGGCGTGCCTTTTGTAGAATGAACCGGCGAGTTACGATCC--CGTGCAAGGTTAAGCAGA-AGATGCGGAGCCGCAGCGAAAGCGAGTCTGAATAGGGCGAATTGAGTACGTGGTCGT-AGACCCGAAACCAGGTGATCTACCCATGTCCAGGGTGAAGTTCAGGTAACACTGAATGGAGGCCCGAACCCACGCACGTTGAAAAGTGCGGG…
gene:plasmid:134944	76.066	79	844	165	35	402	1228	1990216	1989393	9.55e-113	405	AGTACGGCGGAACACGTGAAATTCCGTC-GGA-ATCCGGGAGGACCATCTCCCAAGGCTAAATACTCCCTAGTGACCGATAGTGAACCAGTACCGTGAGGGAAAGGTGAAAAGCACCCCG-GAAGGGGAGTGAAAGAGATCCTGAAACCGTGTGCCTACAAGTAGTCAGAG-CCCGTTAACGGG-TGATGGCGTGCCTTTTTGTAGAATGAACCGGCGAGTTACGATCC--CGTGCAAGGTTAAGCAGA-AGATGCGGAGCCGCAGCGAAAGCGAGTCTGAATAGGGCGAATTGAGTACGTGGTCGT-AGACCCGAAACCAGGTGATCTACCCATGTCCAGGGTGAAGTTCAGGTAACACTGAATGGAGGCCCGAACCCACGCACGTTGAAAAGTGCGG…
gene:plasmid:134944	76.038	79	843	165	35	402	1228	2120535	2119714	3.43e-112	403	AGTACGGCGGAACACGTGAAATTCCGTC-GGA-ATCCGGGAGGACCATCTCCCAAGGCTAAATACTCCCTAGTGACCGATAGTGAACCAGTACCGTGAGGGAAAGGTGAAAAGCACCCCG-GAAGGGGAGTGAAAGAGATCCTGAAACCGTGTGCCTACAAGTAGTCAGAG-CCCGTTAACGGG-TGATGGCGTGCCTTT-GTAGAATGAACCGGCGAGTTACGATCC--CGTGCAAGGTTAAGCAGA-AGATGCGGAGCCGCAGCGAAAGCGAGTCTGAATAGGGCGAATTGAGTACGTGGTCGT-AGACCCGAAACCAGGTGATCTACCCATGTCCAGGGTGAAGTTCAGGTAACACTGAATGGAGGCCCGAACCCACGCACGTTGAAAAGTGCGGG…
gene:plasmid:134944	84.483	79	116	13	5	204	316	1233373	1233260	8.38e-24	110	CTGAATACATAGGATATGAGAAGGCAGACCCGGGGAACTGAAACATCTAAGTACCCGGAGGAAGAGAAAGCAAATGCGA-TTCCCTGAGTAGCGGCGAGCGAAACGGGA-CCAGCC
gene:plasmid:134944	84.483	79	116	13	5	204	316	1557936	1557823	8.38e-24	110	CTGAATACATAGGATATGAGAAGGCAGACCCGGGGAACTGAAACATCTAAGTACCCGGAGGAAGAGAAAGCAAATGCGA-TTCCCTGAGTAGCGGCGAGCGAAACGGGA-CCAGCC
gene:plasmid:134944	84.483	79	116	13	5	204	316	1984539	1984426	8.38e-24	110	CTGAATACATAGGATATGAGAAGGCAGACCCGGGGAACTGAAACATCTAAGTACCCGGAGGAAGAGAAAGCAAATGCGA-TTCCCTGAGTAGCGGCGAGCGAAACGGGA-CCAGCC
gene:plasmid:134944	84.483	79	116	13	5	204	316	1990476	1990363	8.38e-24	110	CTGAATACATAGGATATGAGAAGGCAGACCCGGGGAACTGAAACATCTAAGTACCCGGAGGAAGAGAAAGCAAATGCGA-TTCCCTGAGTAGCGGCGAGCGAAACGGGA-CCAGCC
gene:plasmid:134944	84.483	79	116	13	5	204	316	2055082	2054969	8.38e-24	110	CTGAATACATAGGATATGAGAAGGCAGACCCGGGGAACTGAAACATCTAAGTACCCGGAGGAAGAGAAAGCAAATGCGA-TTCCCTGAGTAGCGGCGAGCGAAACGGGA-CCAGCC
gene:plasmid:134944	84.483	79	116	13	5	204	316	2060908	2060795	8.38e-24	110	CTGAATACATAGGATATGAGAAGGCAGACCCGGGGAACTGAAACATCTAAGTACCCGGAGGAAGAGAAAGCAAATGCGA-TTCCCTGAGTAGCGGCGAGCGAAACGGGA-CCAGCC
gene:plasmid:134944	84.483	79	116	13	5	204	316	2120795	2120682	8.38e-24	110	CTGAATACATAGGATATGAGAAGGCAGACCCGGGGAACTGAAACATCTAAGTACCCGGAGGAAGAGAAAGCAAATGCGA-TTCCCTGAGTAGCGGCGAGCGAAACGGGA-CCAGCC
gene:plasmid:134944	84.034	79	119	14	5	201	316	3151154	3151270	8.38e-24	110	TATCTGAATACATAGGATATGAGAAGGCAGACCCGGGGAACTGAAACATCTAAGTACCCGGAGGAAGAGAAAGCAAATGCGA-TTCCCTGAGTAGCGGCGAGCGAAACGGGA-CCAGCC
gene:plasmid:134944	83.621	79	116	14	5	204	316	2142544	2142431	3.9e-22	104	CTGAATACATAGGATATGAGAAGGCAGACCCGGGGAACTGAAACATCTAAGTACCCGGAGGAAGAGAAAGCAAATGCGA-TTCCCTGAGTAGCGGCGAGCGAAACGGGA-CTAGCC
gene:plasmid:134944	78.169	79	142	26	4	1345	1484	1232228	1232090	1.41e-16	86.1	ATGAGTAGCGA--AAGAGGGGTGAGAATCCCCTC-CACCGAATGCCTAAGGTTTCCTGAGGAAGGCTCGTCCGCTCAGGGTTAGTCGGGACCTAAGCCGAGGCCGAAAGGCGTAGGCGATGGATAACAGGTTGATATTCCTG
gene:plasmid:134944	78.169	79	142	26	4	1345	1484	1556791	1556653	1.41e-16	86.1	ATGAGTAGCGA--AAGAGGGGTGAGAATCCCCTC-CACCGAATGCCTAAGGTTTCCTGAGGAAGGCTCGTCCGCTCAGGGTTAGTCGGGACCTAAGCCGAGGCCGAAAGGCGTAGGCGATGGATAACAGGTTGATATTCCTG
gene:plasmid:134944	78.169	79	142	26	4	1345	1484	1983394	1983256	1.41e-16	86.1	ATGAGTAGCGA--AAGAGGGGTGAGAATCCCCTC-CACCGAATGCCTAAGGTTTCCTGAGGAAGGCTCGTCCGCTCAGGGTTAGTCGGGACCTAAGCCGAGGCCGAAAGGCGTAGGCGATGGATAACAGGTTGATATTCCTG
gene:plasmid:134944	78.169	79	142	26	4	1345	1484	1989330	1989192	1.41e-16	86.1	ATGAGTAGCGA--AAGAGGGGTGAGAATCCCCTC-CACCGAATGCCTAAGGTTTCCTGAGGAAGGCTCGTCCGCTCAGGGTTAGTCGGGACCTAAGCCGAGGCCGAAAGGCGTAGGCGATGGATAACAGGTTGATATTCCTG
gene:plasmid:134944	78.169	79	142	26	4	1345	1484	2053937	2053799	1.41e-16	86.1	ATGAGTAGCGA--AAGAGGGGTGAGAATCCCCTC-CACCGAATGCCTAAGGTTTCCTGAGGAAGGCTCGTCCGCTCAGGGTTAGTCGGGACCTAAGCCGAGGCCGAAAGGCGTAGGCGATGGACAACAGGTTGATATTCCTG
gene:plasmid:134944	78.169	79	142	26	4	1345	1484	2059763	2059625	1.41e-16	86.1	ATGAGTAGCGA--AAGAGGGGTGAGAATCCCCTC-CACCGAATGCCTAAGGTTTCCTGAGGAAGGCTCGTCCGCTCAGGGTTAGTCGGGACCTAAGCCGAGGCCGAAAGGCGTAGGCGATGGACAACAGGTTGATATTCCTG
gene:plasmid:134944	78.169	79	142	26	4	1345	1484	2119651	2119513	1.41e-16	86.1	ATGAGTAGCGA--AAGAGGGGTGAGAATCCCCTC-CACCGAATGCCTAAGGTTTCCTGAGGAAGGCTCGTCCGCTCAGGGTTAGTCGGGACCTAAGCCGAGGCCGAAAGGCGTAGGCGATGGACAACAGGTTGATATTCCTG
gene:plasmid:134944	78.169	79	142	26	4	1345	1484	2141399	2141261	1.41e-16	86.1	ATGAGTAGCGA--AAGAGGGGTGAGAATCCCCTC-CACCGAATGCCTAAGGTTTCCTGAGGAAGGCTCGTCCGCTCAGGGTTAGTCGGGACCTAAGCCGAGGCCGAAAGGCGTAGGCGATGGATAACAGGTTGATATTCCTG
gene:plasmid:134944	77.07	79	157	31	4	1330	1484	3152287	3152440	1.41e-16	86.1	AGTGAGAATGCCGGTATGAGTAGCGA--AAGAGGGGTGAGAATCCCCTC-CACCGAATGCCTAAGGTTTCCTGAGGAAGGCTCGTCCGCTCAGGGTTAGTCGGGACCTAAGCCGAGGCCGAAAGGCGTAGGCGATGGATAACAGGTTGATATTCCTG
gene:plasmid:139559	76.519	83	2453	468	87	371	2765	1557676	1555274	0	1240	AGTACGGCGGAACACGTGAAATTCCGTCGGAATCCGGGAGGACCATCTCCCAAGGCTAAATACTCCCTAGTGACCGATAGTGAACCAGTACCGTGAGGGAAAGGTGAAAAGCACCCCGGAAGGGGAGTGAAAGAGATCCTGAAACCGTGTGCCTACAAGTAGTCAGAGCCCGTTAACGGGTGATGGCGTGCCTTTTGTAGAATGAACCGGCGAGTTACGATCCCGT-GCAAGGTTAAGCAGAAGATGCGGAGCCGCAGCGAAAGCGAGTCTGAATAGGGCGAATTGAGTACG-TGGTCGTAGACCCGAAACCAGGTGATCTACCCATGTCCAGGGTGAAGTTCAGGTAACACTGAATGGAGGCCCGAACCCACGCACGTTGAAAAGTGCGGGGATGAGG…
gene:plasmid:139559	76.519	83	2453	468	87	371	2765	1984279	1981877	0	1240	AGTACGGCGGAACACGTGAAATTCCGTCGGAATCCGGGAGGACCATCTCCCAAGGCTAAATACTCCCTAGTGACCGATAGTGAACCAGTACCGTGAGGGAAAGGTGAAAAGCACCCCGGAAGGGGAGTGAAAGAGATCCTGAAACCGTGTGCCTACAAGTAGTCAGAGCCCGTTAACGGGTGATGGCGTGCCTTTTGTAGAATGAACCGGCGAGTTACGATCCCGT-GCAAGGTTAAGCAGAAGATGCGGAGCCGCAGCGAAAGCGAGTCTGAATAGGGCGAATTGAGTACG-TGGTCGTAGACCCGAAACCAGGTGATCTACCCATGTCCAGGGTGAAGTTCAGGTAACACTGAATGGAGGCCCGAACCCACGCACGTTGAAAAGTGCGGGGATGAGG…
gene:plasmid:139559	76.519	83	2453	468	87	371	2765	2060648	2058246	0	1240	AGTACGGCGGAACACGTGAAATTCCGTCGGAATCCGGGAGGACCATCTCCCAAGGCTAAATACTCCCTAGTGACCGATAGTGAACCAGTACCGTGAGGGAAAGGTGAAAAGCACCCCGGAAGGGGAGTGAAAGAGATCCTGAAACCGTGTGCCTACAAGTAGTCAGAGCCCGTTAACGGGTGATGGCGTGCCTTTTGTAGAATGAACCGGCGAGTTACGATCCCGT-GCAAGGTTAAGCAGAAGATGCGGAGCCGCAGCGAAAGCGAGTCTGAATAGGGCGAATTGAGTACG-TGGTCGTAGACCCGAAACCAGGTGATCTACCCATGTCCAGGGTGAAGTTCAGGTAACACTGAATGGAGGCCCGAACCCACGCACGTTGAAAAGTGCGGGGATGAGG…
gene:plasmid:139559	76.519	83	2453	468	87	371	2765	2142284	2139882	0	1240	AGTACGGCGGAACACGTGAAATTCCGTCGGAATCCGGGAGGACCATCTCCCAAGGCTAAATACTCCCTAGTGACCGATAGTGAACCAGTACCGTGAGGGAAAGGTGAAAAGCACCCCGGAAGGGGAGTGAAAGAGATCCTGAAACCGTGTGCCTACAAGTAGTCAGAGCCCGTTAACGGGTGATGGCGTGCCTTTTGTAGAATGAACCGGCGAGTTACGATCCCGT-GCAAGGTTAAGCAGAAGATGCGGAGCCGCAGCGAAAGCGAGTCTGAATAGGGCGAATTGAGTACG-TGGTCGTAGACCCGAAACCAGGTGATCTACCCATGTCCAGGGTGAAGTTCAGGTAACACTGAATGGAGGCCCGAACCCACGCACGTTGAAAAGTGCGGGGATGAGG…
gene:plasmid:139559	76.519	83	2453	468	87	371	2765	3151417	3153819	0	1240	AGTACGGCGGAACACGTGAAATTCCGTCGGAATCCGGGAGGACCATCTCCCAAGGCTAAATACTCCCTAGTGACCGATAGTGAACCAGTACCGTGAGGGAAAGGTGAAAAGCACCCCGGAAGGGGAGTGAAAGAGATCCTGAAACCGTGTGCCTACAAGTAGTCAGAGCCCGTTAACGGGTGATGGCGTGCCTTTTGTAGAATGAACCGGCGAGTTACGATCCCGT-GCAAGGTTAAGCAGAAGATGCGGAGCCGCAGCGAAAGCGAGTCTGAATAGGGCGAATTGAGTACG-TGGTCGTAGACCCGAAACCAGGTGATCTACCCATGTCCAGGGTGAAGTTCAGGTAACACTGAATGGAGGCCCGAACCCACGCACGTTGAAAAGTGCGGGGATGAGG…
gene:plasmid:139559	76.519	83	2453	467	88	371	2765	1233113	1230712	0	1238	AGTACGGCGGAACACGTGAAATTCCGTCGGAATCCGGGAGGACCATCTCCCAAGGCTAAATACTCCCTAGTGACCGATAGTGAACCAGTACCGTGAGGGAAAGGTGAAAAGCACCCCGGAAGGGGAGTGAAAGAGATCCTGAAACCGTGTGCCTACAAGTAGTCAGAGCCCGTTAACGGGTGATGGCGTGCCTTTTGTAGAATGAACCGGCGAGTTACGATCCCGT-GCAAGGTTAAGCAGAAGATGCGGAGCCGCAGCGAAAGCGAGTCTGAATAGGGCGAATTGAGTACG-TGGTCGTAGACCCGAAACCAGGTGATCTACCCATGTCCAGGGTGAAGTTCAGGTAACACTGAATGGAGGCCCGAACCCACGCACGTTGAAAAGTGCGGGGATGAGG…
gene:plasmid:139559	76.528	83	2454	465	90	371	2765	2054822	2052421	0	1238	AGTACGGCGGAACACGTGAAATTCCGTCGGAATCCGGGAGGACCATCTCCCAAGGCTAAATACTCCCTAGTGACCGATAGTGAACCAGTACCGTGAGGGAAAGGTGAAAAGCACCCCGGAAGGGGAGTGAAAGAGATCCTGAAACCGTGTGCCTACAAGTAGTCAGAGCCCGTTAACGGGTGATGGCGTGCCTTTTGTAGAATGAACCGGCGAGTTACGATCCCGT-GCAAGGTTAAGCAGAAGATGCGGAGCCGCAGCGAAAGCGAGTCTGAATAGGGCGAATTGAGTACG-TGGTCGTAGACCCGAAACCAGGTGATCTACCCATGTCCAGGGTGAAGTTCAGGTAACACTGAATGGAGGCCCGAACCCACGCACGTTGAAAAGTGCGGGGATGAGG…
gene:plasmid:139559	76.497	83	2455	466	90	371	2765	1990216	1987813	0	1234	AGTACGGCGGAACACGTGAAATTCCGTCGGAATCCGGGAGGACCATCTCCCAAGGCTAAATACTCCCTAGTGACCGATAGTGAACCAGTACCGTGAGGGAAAGGTGAAAAGCACCCCGGAAGGGGAGTGAAAGAGATCCTGAAACCGTGTGCCTACAAGTAGTCAGAGCCCGTTAACGGGTGATGGCGTGCCTTTTTGTAGAATGAACCGGCGAGTTACGATCCCGT-GCAAGGTTAAGCAGAAGATGCGGAGCCGCAGCGAAAGCGAGTCTGAATAGGGCGAATTGAGTACG-TGGTCGTAGACCCGAAACCAGGTGATCTACCCATGTCCAGGGTGAAGTTCAGGTAACACTGAATGGAGGCCCGAACCCACGCACGTTGAAAAGTGCGGGGATGAG…
gene:plasmid:139559	76.406	83	2454	469	87	371	2765	2120535	2118133	0	1223	AGTACGGCGGAACACGTGAAATTCCGTCGGAATCCGGGAGGACCATCTCCCAAGGCTAAATACTCCCTAGTGACCGATAGTGAACCAGTACCGTGAGGGAAAGGTGAAAAGCACCCCGGAAGGGGAGTGAAAGAGATCCTGAAACCGTGTGCCTACAAGTAGTCAGAGCCCGTTAACGGGTGATGGCGTGCCTTT-GTAGAATGAACCGGCGAGTTACGATCCCGT-GCAAGGTTAAGCAGAAGATGCGGAGCCGCAGCGAAAGCGAGTCTGAATAGGGCGAATTGAGTACG-TGGTCGTAGACCCGAAACCAGGTGATCTACCCATGTCCAGGGTGAAGTTCAGGTAACACTGAATGGAGGCCCGAACCCACGCACGTTGAAAAGTGCGGGGATGAGG…
gene:plasmid:139562	80.333	84	1322	212	38	240	1534	2122603	2121303	0	957	ATTAGCTAGTTGGTGAGGTAACGGCTCACCAAGGCGACGATGCGTAGCCGACCTGAGAGGGTGATCGGCCACACTGGGACTGAGACACGGCCCAGACTCCTACGGGAGGCAGCAGTAGGGAATCTTCCGCAATGGACGAAAGTCTGACGGAGCAACGCCGCGTGAGTGATGAAGGTTTTCGGATCGTAAAGCTCTGTTGTTAGGGAAGAACAAGTAC-CGTTCAAATA-GG-GCGGCACCTTGACGGTACC-TAACCAGAAAGCCACGGCTAACTACGTGCCAGCAGCCGCGGTAATACGTAGGTGGCAAGCGTTGTCCGGAATTATTGGGCGTAAAGGGCTCGCAGGCGGTTTCTTAAGTCTGATGTGAAAGCCCCCGGCTCAACCGGGGAGGGTCAT…
gene:plasmid:139562	80.348	84	1323	209	39	240	1534	1986172	1984873	0	955	ATTAGCTAGTTGGTGAGGTAACGGCTCACCAAGGCGACGATGCGTAGCCGACCTGAGAGGGTGATCGGCCACACTGGGACTGAGACACGGCCCAGACTCCTACGGGAGGCAGCAGTAGGGAATCTTCCGCAATGGACGAAAGTCTGACGGAGCAACGCCGCGTGAGTGATGAAGGTTTTCGGATCGTAAAGCTCTGTTGTTAGGGAAGAA--C-AAGTGCCGTTCAAATA-GG-GCGGCACCTTGACGGTACC-TAACCAGAAAGCCACGGCTAACTACGTGCCAGCAGCCGCGGTAATACGTAGGTGGCAAGCGTTGTCCGGAATTATTGGGCGTAAAGGGCTCGCAGGCGGTTTCTTAAGTCTGATGTGAAAGCCCCCGGCTCAACCGGGGAGGGTC…
gene:plasmid:139562	80.348	84	1323	209	39	240	1534	1992108	1990809	0	955	ATTAGCTAGTTGGTGAGGTAACGGCTCACCAAGGCGACGATGCGTAGCCGACCTGAGAGGGTGATCGGCCACACTGGGACTGAGACACGGCCCAGACTCCTACGGGAGGCAGCAGTAGGGAATCTTCCGCAATGGACGAAAGTCTGACGGAGCAACGCCGCGTGAGTGATGAAGGTTTTCGGATCGTAAAGCTCTGTTGTTAGGGAAGAA--C-AAGTGCCGTTCAAATA-GG-GCGGCACCTTGACGGTACC-TAACCAGAAAGCCACGGCTAACTACGTGCCAGCAGCCGCGGTAATACGTAGGTGGCAAGCGTTGTCCGGAATTATTGGGCGTAAAGGGCTCGCAGGCGGTTTCTTAAGTCTGATGTGAAAGCCCCCGGCTCAACCGGGGAGGGTC…
gene:plasmid:139562	80.348	84	1323	209	39	240	1534	2056715	2055416	0	955	ATTAGCTAGTTGGTGAGGTAACGGCTCACCAAGGCGACGATGCGTAGCCGACCTGAGAGGGTGATCGGCCACACTGGGACTGAGACACGGCCCAGACTCCTACGGGAGGCAGCAGTAGGGAATCTTCCGCAATGGACGAAAGTCTGACGGAGCAACGCCGCGTGAGTGATGAAGGTTTTCGGATCGTAAAGCTCTGTTGTTAGGGAAGAA--C-AAGTGCCGTTCAAATA-GG-GCGGCACCTTGACGGTACC-TAACCAGAAAGCCACGGCTAACTACGTGCCAGCAGCCGCGGTAATACGTAGGTGGCAAGCGTTGTCCGGAATTATTGGGCGTAAAGGGCTCGCAGGCGGTTTCTTAAGTCTGATGTGAAAGCCCCCGGCTCAACCGGGGAGGGTC…
gene:plasmid:139562	80.287	84	1324	209	40	240	1534	1559629	1558329	0	952	ATTAGCTAGTTGGTGAGGTAACGGCTCACCAAGGCGACGATGCGTAGCCGACCTGAGAGGGTGATCGGCCACACTGGGACTGAGACACGGCCCAGACTCCTACGGGAGGCAGCAGTAGGGAATCTTCCGCAATGGACGAAAGTCTGACGGAGCAACGCCGCGTGAGTGATGAAGGTTTTCGGATCGTAAAGCTCTGTTGTTAGGGAAGAA--C-AAGTGCCGTTCAAATA-GG-GCGGCACCTTGACGGTACC-TAACCAGAAAGCCACGGCTAACTACGTGCCAGCAGCCGCGGTAATACGTAGGTGGCAAGCGTTGTCCGGAATTATTGGGCGTAAAGGGCTCGCAGGCGGTTTCTTAAGTCTGATGTGAAAGCCCCCGGCTCAACCGGGGAGGGTC…
gene:plasmid:139562	80.287	84	1324	209	40	240	1534	2062542	2061242	0	952	ATTAGCTAGTTGGTGAGGTAACGGCTCACCAAGGCGACGATGCGTAGCCGACCTGAGAGGGTGATCGGCCACACTGGGACTGAGACACGGCCCAGACTCCTACGGGAGGCAGCAGTAGGGAATCTTCCGCAATGGACGAAAGTCTGACGGAGCAACGCCGCGTGAGTGATGAAGGTTTTCGGATCGTAAAGCTCTGTTGTTAGGGAAGAA--C-AAGTGCCGTTCAAATA-GG-GCGGCACCTTGACGGTACC-TAACCAGAAAGCCACGGCTAACTACGTGCCAGCAGCCGCGGTAATACGTAGGTGGCAAGCGTTGTCCGGAATTATTGGGCGTAAAGGGCTCGCAGGCGGTTTCTTAAGTCTGATGTGAAAGCCCCCGGCTCAACCGGGGAGGGTC…
gene:plasmid:139562	80.287	84	1324	209	40	240	1534	2144352	2143052	0	952	ATTAGCTAGTTGGTGAGGTAACGGCTCACCAAGGCGACGATGCGTAGCCGACCTGAGAGGGTGATCGGCCACACTGGGACTGAGACACGGCCCAGACTCCTACGGGAGGCAGCAGTAGGGAATCTTCCGCAATGGACGAAAGTCTGACGGAGCAACGCCGCGTGAGTGATGAAGGTTTTCGGATCGTAAAGCTCTGTTGTTAGGGAAGAA--C-AAGTGCCGTTCAAATA-GG-GCGGCACCTTGACGGTACC-TAACCAGAAAGCCACGGCTAACTACGTGCCAGCAGCCGCGGTAATACGTAGGTGGCAAGCGTTGTCCGGAATTATTGGGCGTAAAGGGCTCGCAGGCGGTTTCTTAAGTCTGATGTGAAAGCCCCCGGCTCAACCGGGGAGGGTC…
gene:plasmid:139562	80.272	84	1323	210	39	240	1534	1235064	1233765	0	950	ATTAGCTAGTTGGTGAGGTAACGGCTCACCAAGGCAACGATGCGTAGCCGACCTGAGAGGGTGATCGGCCACACTGGGACTGAGACACGGCCCAGACTCCTACGGGAGGCAGCAGTAGGGAATCTTCCGCAATGGACGAAAGTCTGACGGAGCAACGCCGCGTGAGTGATGAAGGTTTTCGGATCGTAAAGCTCTGTTGTTAGGGAAGAA--C-AAGTGCCGTTCAAATA-GG-GCGGCACCTTGACGGTACC-TAACCAGAAAGCCACGGCTAACTACGTGCCAGCAGCCGCGGTAATACGTAGGTGGCAAGCGTTGTCCGGAATTATTGGGCGTAAAGGGCTCGCAGGCGGTTTCTTAAGTCTGATGTGAAAGCCCCCGGCTCAACCGGGGAGGGTC…
gene:plasmid:139562	80.197	84	1323	212	39	240	1534	3149465	3150765	0	946	ATTAGCTAGTTGGTGAGGTAACGGCTCACCAAGGCGACGATGCGTAGCCGACCTGAGAGGGTGATCGGCCACACTGGGACTGAGACACGGCCCAGACTCCTACGGGAGGCAGCAGTAGGGAATCTTCCGCAATGGACGAAAGTCTGACGGAGCAACGCCGCGTGAGTGATGAAGGTTTTCGGATCGTAAAGCTCTGTTGTTAGGGAAGAA--C-AAGTGCCGTTCAAATA-GG-GCGGCACCTTGACGGTACC-TAACCAGAAAGCCACGGCTAACTACGTGCCAGCAGCCGCGGTAATACGTAGGTGGCAAGCGTTGTCCGGAATTATTGGGCGTAAAGGGCTCGCAGGCGGTTTCTTAAGTCTGATGTGAAAGCCCCCGGCTCAACCGGGGAGGGTC…
gene:plasmid:146150	79.711	86	1316	218	42	212	1493	1986173	1984873	0	905	CATTAGCTAGTTGGTGAGGTAACGGCTCACCAAGGCGACGATGCGTAGCCGACCTGAGAGGGTGATCGGCCACACTGGGACTGAGACACGGCCCAGACTCCTACGGGAGGCAGCAGTAGGGAATCTTCCGCAATGGACGAAAGTCTGACGGAGCAACGCCGCGTGAGTGATGAAGGTTTTCGGATCGTAAAGCTCTGTTGTTAGGGAAGAACAAGTGCCGTTCAAATAGGGCGGCACCTTGACGGTACCTAACCAGAA-AGCCACGGCTAACTACGTGCCAGCAGCCGCGGTAATACGTAGGTGGCAAGCGTTGTCCGGAATTATTGGGCGTAAAGGGCTCGCAGGCGGTTTCTTAAGTCTGATGTGAAAGCCCCCGGCTCAACC-GGGGAGGGTCATT…
gene:plasmid:146150	79.711	86	1316	218	42	212	1493	1992109	1990809	0	905	CATTAGCTAGTTGGTGAGGTAACGGCTCACCAAGGCGACGATGCGTAGCCGACCTGAGAGGGTGATCGGCCACACTGGGACTGAGACACGGCCCAGACTCCTACGGGAGGCAGCAGTAGGGAATCTTCCGCAATGGACGAAAGTCTGACGGAGCAACGCCGCGTGAGTGATGAAGGTTTTCGGATCGTAAAGCTCTGTTGTTAGGGAAGAACAAGTGCCGTTCAAATAGGGCGGCACCTTGACGGTACCTAACCAGAA-AGCCACGGCTAACTACGTGCCAGCAGCCGCGGTAATACGTAGGTGGCAAGCGTTGTCCGGAATTATTGGGCGTAAAGGGCTCGCAGGCGGTTTCTTAAGTCTGATGTGAAAGCCCCCGGCTCAACC-GGGGAGGGTCATT…
gene:plasmid:146150	79.711	86	1316	218	42	212	1493	2056716	2055416	0	905	CATTAGCTAGTTGGTGAGGTAACGGCTCACCAAGGCGACGATGCGTAGCCGACCTGAGAGGGTGATCGGCCACACTGGGACTGAGACACGGCCCAGACTCCTACGGGAGGCAGCAGTAGGGAATCTTCCGCAATGGACGAAAGTCTGACGGAGCAACGCCGCGTGAGTGATGAAGGTTTTCGGATCGTAAAGCTCTGTTGTTAGGGAAGAACAAGTGCCGTTCAAATAGGGCGGCACCTTGACGGTACCTAACCAGAA-AGCCACGGCTAACTACGTGCCAGCAGCCGCGGTAATACGTAGGTGGCAAGCGTTGTCCGGAATTATTGGGCGTAAAGGGCTCGCAGGCGGTTTCTTAAGTCTGATGTGAAAGCCCCCGGCTCAACC-GGGGAGGGTCATT…
gene:plasmid:146150	79.635	86	1316	220	42	212	1493	1559630	1558329	0	902	CATTAGCTAGTTGGTGAGGTAACGGCTCACCAAGGCGACGATGCGTAGCCGACCTGAGAGGGTGATCGGCCACACTGGGACTGAGACACGGCCCAGACTCCTACGGGAGGCAGCAGTAGGGAATCTTCCGCAATGGACGAAAGTCTGACGGAGCAACGCCGCGTGAGTGATGAAGGTTTTCGGATCGTAAAGCTCTGTTGTTAGGGAAGAACAAGTGCCGTTCAAATAGGGCGGCACCTTGACGGTACCTAACCAGAA-AGCCACGGCTAACTACGTGCCAGCAGCCGCGGTAATACGTAGGTGGCAAGCGTTGTCCGGAATTATTGGGCGTAAAGGGCTCGCAGGCGGTTTCTTAAGTCTGATGTGAAAGCCCCCGGCTCAACC-GGGGAGGGTCATT…
gene:plasmid:146150	79.635	86	1316	220	42	212	1493	2062543	2061242	0	902	CATTAGCTAGTTGGTGAGGTAACGGCTCACCAAGGCGACGATGCGTAGCCGACCTGAGAGGGTGATCGGCCACACTGGGACTGAGACACGGCCCAGACTCCTACGGGAGGCAGCAGTAGGGAATCTTCCGCAATGGACGAAAGTCTGACGGAGCAACGCCGCGTGAGTGATGAAGGTTTTCGGATCGTAAAGCTCTGTTGTTAGGGAAGAACAAGTGCCGTTCAAATAGGGCGGCACCTTGACGGTACCTAACCAGAA-AGCCACGGCTAACTACGTGCCAGCAGCCGCGGTAATACGTAGGTGGCAAGCGTTGTCCGGAATTATTGGGCGTAAAGGGCTCGCAGGCGGTTTCTTAAGTCTGATGTGAAAGCCCCCGGCTCAACC-GGGGAGGGTCATT…
gene:plasmid:146150	79.635	86	1316	220	42	212	1493	2144353	2143052	0	902	CATTAGCTAGTTGGTGAGGTAACGGCTCACCAAGGCGACGATGCGTAGCCGACCTGAGAGGGTGATCGGCCACACTGGGACTGAGACACGGCCCAGACTCCTACGGGAGGCAGCAGTAGGGAATCTTCCGCAATGGACGAAAGTCTGACGGAGCAACGCCGCGTGAGTGATGAAGGTTTTCGGATCGTAAAGCTCTGTTGTTAGGGAAGAACAAGTGCCGTTCAAATAGGGCGGCACCTTGACGGTACCTAACCAGAA-AGCCACGGCTAACTACGTGCCAGCAGCCGCGGTAATACGTAGGTGGCAAGCGTTGTCCGGAATTATTGGGCGTAAAGGGCTCGCAGGCGGTTTCTTAAGTCTGATGTGAAAGCCCCCGGCTCAACC-GGGGAGGGTCATT…
gene:plasmid:146150	79.651	86	1317	218	43	212	1493	3149464	3150765	0	902	CATTAGCTAGTTGGTGAGGTAACGGCTCACCAAGGCGACGATGCGTAGCCGACCTGAGAGGGTGATCGGCCACACTGGGACTGAGACACGGCCCAGACTCCTACGGGAGGCAGCAGTAGGGAATCTTCCGCAATGGACGAAAGTCTGACGGAGCAACGCCGCGTGAGTGATGAAGGTTTTCGGATCGTAAAGCTCTGTTGTTAGGGAAGAACAAGTGCCGTTCAAATAGGGCGGCACCTTGACGGTACCTAACCAGAA-AGCCACGGCTAACTACGTGCCAGCAGCCGCGGTAATACGTAGGTGGCAAGCGTTGTCCGGAATTATTGGGCGTAAAGGGCTCGCAGGCGGTTTCTTAAGTCTGATGTGAAAGCCCCCGGCTCAACC-GGGGAGGGTCATT…
gene:plasmid:146150	79.635	86	1316	219	42	212	1493	1235065	1233765	0	900	CATTAGCTAGTTGGTGAGGTAACGGCTCACCAAGGCAACGATGCGTAGCCGACCTGAGAGGGTGATCGGCCACACTGGGACTGAGACACGGCCCAGACTCCTACGGGAGGCAGCAGTAGGGAATCTTCCGCAATGGACGAAAGTCTGACGGAGCAACGCCGCGTGAGTGATGAAGGTTTTCGGATCGTAAAGCTCTGTTGTTAGGGAAGAACAAGTGCCGTTCAAATAGGGCGGCACCTTGACGGTACCTAACCAGAA-AGCCACGGCTAACTACGTGCCAGCAGCCGCGGTAATACGTAGGTGGCAAGCGTTGTCCGGAATTATTGGGCGTAAAGGGCTCGCAGGCGGTTTCTTAAGTCTGATGTGAAAGCCCCCGGCTCAACC-GGGGAGGGTCATT…
gene:plasmid:146150	79.559	86	1316	221	42	212	1493	2122604	2121303	0	896	CATTAGCTAGTTGGTGAGGTAACGGCTCACCAAGGCGACGATGCGTAGCCGACCTGAGAGGGTGATCGGCCACACTGGGACTGAGACACGGCCCAGACTCCTACGGGAGGCAGCAGTAGGGAATCTTCCGCAATGGACGAAAGTCTGACGGAGCAACGCCGCGTGAGTGATGAAGGTTTTCGGATCGTAAAGCTCTGTTGTTAGGGAAGAACAAGTACCGTTCAAATAGGGCGGCACCTTGACGGTACCTAACCAGAA-AGCCACGGCTAACTACGTGCCAGCAGCCGCGGTAATACGTAGGTGGCAAGCGTTGTCCGGAATTATTGGGCGTAAAGGGCTCGCAGGCGGTTTCTTAAGTCTGATGTGAAAGCCCCCGGCTCAACC-GGGGAGGGTCATT…
gene:plasmid:146149	81.255	86	1243	183	40	1588	2796	1556482	1555256	0	959	TGCCAAGAAAAGCCTCTAGCGAGGTG-AGAG--GT-GCCCGTACCGCAAACCGACACAGGTAGGCGAGGAGAGAAT-C-CTAAGGTGATCGAGAGAACTCTCGTTAAGGAACTCGGCAAAATGACCCCGTAACTTCGGGAGAAGGGGTGCTCTGTTAGGGTGCAAGCCCGAGAGAGCCGCAGTGAATAGGCCCAGGCGACTGTTTAGCAAAAACACAGGTCTCTGCGAAGCCG-TAAGGCGAAGTATAGGGGCTGACGCCTGCCCGGTGCTGGAAGGTTAAGAGGAGCGCTTAGCGTAAGCGAAGGTGCGAATTGAAGCCCCAGTAAACGGCGGCCGTAACTATAACGGTCCTAAGGTAGCGAAATTCCTTGTCGGGTAAGTTCCGACCCGCACGAAAG…
gene:plasmid:146149	81.255	86	1243	183	40	1588	2796	1983085	1981859	0	959	TGCCAAGAAAAGCCTCTAGCGAGGTG-AGAG--GT-GCCCGTACCGCAAACCGACACAGGTAGGCGAGGAGAGAAT-C-CTAAGGTGATCGAGAGAACTCTCGTTAAGGAACTCGGCAAAATGACCCCGTAACTTCGGGAGAAGGGGTGCTCTGTTAGGGTGCAAGCCCGAGAGAGCCGCAGTGAATAGGCCCAGGCGACTGTTTAGCAAAAACACAGGTCTCTGCGAAGCCG-TAAGGCGAAGTATAGGGGCTGACGCCTGCCCGGTGCTGGAAGGTTAAGAGGAGCGCTTAGCGTAAGCGAAGGTGCGAATTGAAGCCCCAGTAAACGGCGGCCGTAACTATAACGGTCCTAAGGTAGCGAAATTCCTTGTCGGGTAAGTTCCGACCCGCACGAAAG…
gene:plasmid:146149	81.255	86	1243	183	40	1588	2796	2059454	2058228	0	959	TGCCAAGAAAAGCCTCTAGCGAGGTG-AGAG--GT-GCCCGTACCGCAAACCGACACAGGTAGGCGAGGAGAGAAT-C-CTAAGGTGATCGAGAGAACTCTCGTTAAGGAACTCGGCAAAATGACCCCGTAACTTCGGGAGAAGGGGTGCTCTGTTAGGGTGCAAGCCCGAGAGAGCCGCAGTGAATAGGCCCAGGCGACTGTTTAGCAAAAACACAGGTCTCTGCGAAGCCG-TAAGGCGAAGTATAGGGGCTGACGCCTGCCCGGTGCTGGAAGGTTAAGAGGAGCGCTTAGCGTAAGCGAAGGTGCGAATTGAAGCCCCAGTAAACGGCGGCCGTAACTATAACGGTCCTAAGGTAGCGAAATTCCTTGTCGGGTAAGTTCCGACCCGCACGAAAG…
gene:plasmid:146149	81.255	86	1243	183	40	1588	2796	2141090	2139864	0	959	TGCCAAGAAAAGCCTCTAGCGAGGTG-AGAG--GT-GCCCGTACCGCAAACCGACACAGGTAGGCGAGGAGAGAAT-C-CTAAGGTGATCGAGAGAACTCTCGTTAAGGAACTCGGCAAAATGACCCCGTAACTTCGGGAGAAGGGGTGCTCTGTTAGGGTGCAAGCCCGAGAGAGCCGCAGTGAATAGGCCCAGGCGACTGTTTAGCAAAAACACAGGTCTCTGCGAAGCCG-TAAGGCGAAGTATAGGGGCTGACGCCTGCCCGGTGCTGGAAGGTTAAGAGGAGCGCTTAGCGTAAGCGAAGGTGCGAATTGAAGCCCCAGTAAACGGCGGCCGTAACTATAACGGTCCTAAGGTAGCGAAATTCCTTGTCGGGTAAGTTCCGACCCGCACGAAAG…
gene:plasmid:146149	81.454	86	1224	179	38	1588	2777	3152611	3153820	0	959	TGCCAAGAAAAGCCTCTAGCGAGGTG-AGAG--GT-GCCCGTACCGCAAACCGACACAGGTAGGCGAGGAGAGAAT-C-CTAAGGTGATCGAGAGAACTCTCGTTAAGGAACTCGGCAAAATGACCCCGTAACTTCGGGAGAAGGGGTGCTCTGTTAGGGTGCAAGCCCGAGAGAGCCGCAGTGAATAGGCCCAGGCGACTGTTTAGCAAAAACACAGGTCTCTGCGAAGCCG-TAAGGCGAAGTATAGGGGCTGACGCCTGCCCGGTGCTGGAAGGTTAAGAGGAGCGCTTAGCGTAAGCGAAGGTGCGAATTGAAGCCCCAGTAAACGGCGGCCGTAACTATAACGGTCCTAAGGTAGCGAAATTCCTTGTCGGGTAAGTTCCGACCCGCACGAAAG…
gene:plasmid:146149	81.19	86	1244	182	42	1588	2796	1989021	1987795	0	953	TGCCAAGAAAAGCCTCTAGCGAGGTG-AGAG--GT-GCCCGTACCGCAAACCGACACAGGTAGGCGAGGAGAGAAT-C-CTAAGGTGATCGAGAGAACTCTCGTTAAGGAACTCGGCAAAATGACCCCGTAACTTCGGGAGAAGGGGTGCTCTGTTAGGGTGCAAGCCCGAGAGAGCCGCAGTGAATAGGCCCAGGCGACTGTTTAGCAAAAACACAGGTCTCTGCGAAGCCG-TAAGGCGAAGTATAGGGGCTGACGCCTGCCCGGTGCTGGAAGGTTAAGAGGAGCGCTTAGCGTAAGCGAAGGTGCGAATTGAAGCCCCAGTAAACGGCGGCCGTAACTATAACGGTCCTAAGGTAGCGAAATTCCTTGTCGGGTAAGTTCCGACCCGCACGAAAG…
gene:plasmid:146149	81.175	86	1243	184	40	1588	2796	2119341	2118115	0	953	TGCCAAGAAAAGCCTCTAGCGAGGTG-AGAG--GT-GCCCGTACCGCAAACCGACACAGGTAGGCGAGGAGAGAAT-C-CTAAGGTGATCGAGAGAACTCTCGTTAAGGAACTCGGCAAAATGACCCCGTAACTTCGGGAGAAGGGGTGCTCTGTTAGGGTGCAAGCCCGAGAGAGCCGCAGTGAATAGGCCCAGGCGACTGTTTAGCAAAAACACAGGTCTCTGCGAAGCCG-TAAGGCGAAGTATAGGGGCTGACGCCTGCCCGGTGCTGGAAGGTTAAGAGGAGCGCTTAGCGTAAGCGAAGGTGCGAATTGAAGCCCCAGTAAACGGCGGCCGTAACTATAACGGTCCTAAGGTAGCGAAATTCCTTGTCGGGTAAGTTCCGACCCGCACGAAAG…
gene:plasmid:146149	81.175	86	1243	183	41	1588	2796	1231919	1230694	0	952	TGCCAAGAAAAGCCTCTAGCGAGGTG-AGAG--GT-GCCCGTACCGCAAACCGACACAGGTAGGCGAGGAGAGAAT-C-CTAAGGTGATCGAGAGAACTCTCGTTAAGGAACTCGGCAAAATGACCCCGTAACTTCGGGAGAAGGGGTGCTCTGTTAGGGTGCAAGCCCGAGAGAGCCGCAGTGAATAGGCCCAGGCGACTGTTTAGCAAAAACACAGGTCTCTGCGAAGCCG-TAAGGCGAAGTATAGGGGCTGACGCCTGCCCGGTGCTGGAAGGTTAAGAGGAGCGCTTAGCGTAAGCGAAGGTGCGAATTGAAGCCCCAGTAAACGGCGGCCGTAACTATAACGGTCCTAAGGTAGCGAAATTCCTTGTCGGGTAAGTTCCGACCCGCACGAAAG…
gene:plasmid:146149	81.19	86	1244	181	41	1588	2796	2053628	2052403	0	952	TGCCAAGAAAAGCCTCTAGCGAGGTG-AGAG--GT-GCCCGTACCGCAAACCGACACAGGTAGGCGAGGAGAGAAT---CTAAGGTGATCGAGAGAACTCTCGTTAAGGAACTCGGCAAAATGACCCCGTAACTTCGGGAGAAGGGGTGCTCTGTTAGGGTGCAAGCCCGAGAGAGCCGCAGTGAATAGGCCCAGGCGACTGTTTAGCAAAAACACAGGTCTCTGCGAAGCCG-TAAGGCGAAGTATAGGGGGCTGACGCCTGCCCGGTGCTGGAAGGTTAAGAGGAGCGCTTAGCGTAAGCGAAGGTGCGAATTGAAGCCCCAGTAAACGGCGGCCGTAACTATAACGGTCCTAAGGTAGCGAAATTCCTTGTCGGGTAAGTTCCGACCCGCACGAAA…
gene:plasmid:146149	75.788	86	1301	241	59	163	1429	2055055	2053795	2.49e-168	590	ACCCGGGGAACTGAAACATCTAAGTACCCGGAGGAAGAGAAAG-CAAATGCGATTCCCTGAGTAGCGGCGAGCGAAACGGGACCAGCCCAAACCAAGAGGCTTGCCTCTTGGGGTTGTAGGACACTCTGT-A-CGGAGTTACAAAGGAACGAGGTAGATGAAGAGGTCTGGAAAGGCCCG-CCATAGAAGG-TAACAGCCCTGTAGTCAAA-A-CTTCGTTCTCTCCTGAGTGGATCCTGAGTACGGCGGAACACGTGAAATTCCGTCGGAATCCGGGAGGACCATCTCCCAAGGCTAAATACTCCCTAGTGACCGATAGTGAACCAGTACCGTGAGGGAAAGGTGAAAAGCACCCCGGAAGGGGAGTGAAAGAGATCCTGAAACCGTGTGCCTACAAG…
gene:plasmid:146149	75.788	86	1301	240	60	163	1429	2120768	2119509	8.96e-168	588	ACCCGGGGAACTGAAACATCTAAGTACCCGGAGGAAGAGAAAG-CAAATGCGATTCCCTGAGTAGCGGCGAGCGAAACGGGACCAGCCCAAACCAAGAGGCTTGCCTCTTGGGGTTGTAGGACACTCTGT-A-CGGAGTTACAAAGGAACGAGGTAGATGAAGAGGTCTGGAAAGGCCCG-CCATAGAAGG-TAACAGCCCTGTAGTCAAA-A-CTTCGTTCTCTCCTGAGTGGATCCTGAGTACGGCGGAACACGTGAAATTCCGTCGGAATCCGGGAGGACCATCTCCCAAGGCTAAATACTCCCTAGTGACCGATAGTGAACCAGTACCGTGAGGGAAAGGTGAAAAGCACCCCGGAAGGGGAGTGAAAGAGATCCTGAAACCGTGTGCCTACAAG…
gene:plasmid:146149	75.711	86	1301	242	59	163	1429	1557909	1556649	1.16e-166	584	ACCCGGGGAACTGAAACATCTAAGTACCCGGAGGAAGAGAAAG-CAAATGCGATTCCCTGAGTAGCGGCGAGCGAAACGGGACCAGCCCAAACCAAGAGGCTTGCCTCTTGGGGTTGTAGGACACTCTGT-A-CGGAGTTACAAAGGAACGAGGTAGATGAAGAGGTCTGGAAAGGCCCG-CCATAGAAGG-TAACAGCCCTGTAGTCAAA-A-CTTCGTTCTCTCCTGAGTGGATCCTGAGTACGGCGGAACACGTGAAATTCCGTCGGAATCCGGGAGGACCATCTCCCAAGGCTAAATACTCCCTAGTGACCGATAGTGAACCAGTACCGTGAGGGAAAGGTGAAAAGCACCCCGGAAGGGGAGTGAAAGAGATCCTGAAACCGTGTGCCTACAAG…
gene:plasmid:146149	75.711	86	1301	242	59	163	1429	2060881	2059621	1.16e-166	584	ACCCGGGGAACTGAAACATCTAAGTACCCGGAGGAAGAGAAAG-CAAATGCGATTCCCTGAGTAGCGGCGAGCGAAACGGGACCAGCCCAAACCAAGAGGCTTGCCTCTTGGGGTTGTAGGACACTCTGT-A-CGGAGTTACAAAGGAACGAGGTAGATGAAGAGGTCTGGAAAGGCCCG-CCATAGGAGG-TAACAGCCCTGTAGTCAAA-A-CTTCGTTCTCTCCTGAGTGGATCCTGAGTACGGCGGAACACGTGAAATTCCGTCGGAATCCGGGAGGACCATCTCCCAAGGCTAAATACTCCCTAGTGACCGATAGTGAACCAGTACCGTGAGGGAAAGGTGAAAAGCACCCCGGAAGGGGAGTGAAAGAGATCCTGAAACCGTGTGCCTACAAG…
gene:plasmid:146149	75.634	86	1301	243	59	163	1429	1233346	1232086	5.39e-165	579	ACCCGGGGAACTGAAACATCTAAGTACCCGGAGGAAGAGAAAG-CAAATGCGATTCCCTGAGTAGCGGCGAGCGAAACGGGACCAGCCCAAACCAAGAGGCTTGCCTCTTGGGGTTGTAGGACACTCTGT-A-CGGAGTTACAAAGGAACGAGGTAGATGAAGAGGTCTGGAAAGGCCCG-CCATAGGAGG-TAACAGCCCTGTAGTCAAA-A-CTTCGTTCTCTCCTGAGTGGATCCTGAGTACGGCGGAACACGTGAAATTCCGTCGGAATCCGGGAGGACCATCTCCCAAGGCTAAATACTCCCTAGTGACCGATAGTGAACCAGTACCGTGAGGGAAAGGTGAAAAGCACCCCGGAAGGGGAGTGAAAGAGATCCTGAAACCGTGTGCCTACAAG…
gene:plasmid:146149	75.634	86	1301	243	59	163	1429	1984512	1983252	5.39e-165	579	ACCCGGGGAACTGAAACATCTAAGTACCCGGAGGAAGAGAAAG-CAAATGCGATTCCCTGAGTAGCGGCGAGCGAAACGGGACCAGCCCAAACCAAGAGGCTTGCCTCTTGGGGTTGTAGGACACTCTGT-A-CGGAGTTACAAAGGAACGAGGTAGATGAAGAGGTCTGGAAAGGCCCG-CCATAGGAGG-TAACAGCCCTGTAGTCAAA-A-CTTCGTTCTCTCCTGAGTGGATCCTGAGTACGGCGGAACACGTGAAATTCCGTCGGAATCCGGGAGGACCATCTCCCAAGGCTAAATACTCCCTAGTGACCGATAGTGAACCAGTACCGTGAGGGAAAGGTGAAAAGCACCCCGGAAGGGGAGTGAAAGAGATCCTGAAACCGTGTGCCTACAAG…
gene:plasmid:146149	75.591	86	1311	244	61	155	1429	3151174	3152444	5.39e-165	579	GAGAAGGCAGACCCGGGGAACTGAAACATCTAAGTACCCGGAGGAAGAGAAAG-CAAATGCGATTCCCTGAGTAGCGGCGAGCGAAACGGGACCAGCCCAAACCAAGAGGCTTGCCTCTTGGGGTTGTAGGACACTCTGT-A-CGGAGTTACAAAGGAACGAGGTAGATGAAGAGGTCTGGAAAGGCCCG-CCATAGGAGG-TAACAGCCCTGTAGTCAAA-A-CTTCGTTCTCTCCTGAGTGGATCCTGAGTACGGCGGAACACGTGAAATTCCGTCGGAATCCGGGAGGACCATCTCCCAAGGCTAAATACTCCCTAGTGACCGATAGTGAACCAGTACCGTGAGGGAAAGGTGAAAAGCACCCCGGAAGGGGAGTGAAAGAGATCCTGAAACCGTG…
gene:plasmid:146149	75.576	86	1302	243	60	163	1429	1990449	1989188	2.51e-163	573	ACCCGGGGAACTGAAACATCTAAGTACCCGGAGGAAGAGAAAG-CAAATGCGATTCCCTGAGTAGCGGCGAGCGAAACGGGACCAGCCCAAACCAAGAGGCTTGCCTCTTGGGGTTGTAGGACACTCTGT-A-CGGAGTTACAAAGGAACGAGGTAGATGAAGAGGTCTGGAAAGGCCCG-CCATAGGAGG-TAACAGCCCTGTAGTCAAA-A-CTTCGTTCTCTCCTGAGTGGATCCTGAGTACGGCGGAACACGTGAAATTCCGTCGGAATCCGGGAGGACCATCTCCCAAGGCTAAATACTCCCTAGTGACCGATAGTGAACCAGTACCGTGAGGGAAAGGTGAAAAGCACCCCGGAAGGGGAGTGAAAGAGATCCTGAAACCGTGTGCCTACAAG…
gene:plasmid:146149	75.557	86	1301	244	59	163	1429	2142517	2141257	2.51e-163	573	ACCCGGGGAACTGAAACATCTAAGTACCCGGAGGAAGAGAAAG-CAAATGCGATTCCCTGAGTAGCGGCGAGCGAAACGGGACTAGCCCAAACCAAGAGGCTTGCCTCTTGGGGTTGTAGGACACTCTGT-A-CGGAGTTACAAAGGAACGAGGTAGATGAAGAGGTCTGGAAAGGCCCG-CCATAGGAGG-TAACAGCCCTGTAGTCAAA-A-CTTCGTTCTCTCCTGAGTGGATCCTGAGTACGGCGGAACACGTGAAATTCCGTCGGAATCCGGGAGGACCATCTCCCAAGGCTAAATACTCCCTAGTGACCGATAGTGAACCAGTACCGTGAGGGAAAGGTGAAAAGCACCCCGGAAGGGGAGTGAAAGAGATCCTGAAACCGTGTGCCTACAAG…
gene:plasmid:125195	79.725	86	1307	204	36	204	1455	1235064	1233764	0	889	ATTAGCTAGTTGGTGAGGTAACGGCTCACCAAGGCAACGATGCGTAGCCGACCTGAGAGGGTGATCGGCCACACTGGGACTGAGACACGGCCCAGACTCCTACGGGAGGCAGCAGTAGGGAATCTTCCGCAATGGACGAAAGTCTGACGGAGCAACGCCGCGTGAGTGATGAAGGTTTTCGGATCGTAAAGCTCTGTTGTTAGGGAAGAACAAGTGCCGTTCAAATAGGGCGGCACCTTGACGGTACCTAACCAGAAAGCCACGGCTAACTACGTGCCAGCAGCCGCGGTAATACGTAGGTGGCAAGCGTTGTCCGGAATTATTGGGCGTAAAGGGCTCGCAGGCGGTTTCTTAAGTCTGATGTGAAAGCCCCCGGCTCAACCGGGGAGGGTCATTGGA…
gene:plasmid:125195	79.725	86	1307	204	36	204	1455	1986172	1984872	0	889	ATTAGCTAGTTGGTGAGGTAACGGCTCACCAAGGCGACGATGCGTAGCCGACCTGAGAGGGTGATCGGCCACACTGGGACTGAGACACGGCCCAGACTCCTACGGGAGGCAGCAGTAGGGAATCTTCCGCAATGGACGAAAGTCTGACGGAGCAACGCCGCGTGAGTGATGAAGGTTTTCGGATCGTAAAGCTCTGTTGTTAGGGAAGAACAAGTGCCGTTCAAATAGGGCGGCACCTTGACGGTACCTAACCAGAAAGCCACGGCTAACTACGTGCCAGCAGCCGCGGTAATACGTAGGTGGCAAGCGTTGTCCGGAATTATTGGGCGTAAAGGGCTCGCAGGCGGTTTCTTAAGTCTGATGTGAAAGCCCCCGGCTCAACCGGGGAGGGTCATTGGA…
gene:plasmid:125195	79.725	86	1307	204	36	204	1455	1992108	1990808	0	889	ATTAGCTAGTTGGTGAGGTAACGGCTCACCAAGGCGACGATGCGTAGCCGACCTGAGAGGGTGATCGGCCACACTGGGACTGAGACACGGCCCAGACTCCTACGGGAGGCAGCAGTAGGGAATCTTCCGCAATGGACGAAAGTCTGACGGAGCAACGCCGCGTGAGTGATGAAGGTTTTCGGATCGTAAAGCTCTGTTGTTAGGGAAGAACAAGTGCCGTTCAAATAGGGCGGCACCTTGACGGTACCTAACCAGAAAGCCACGGCTAACTACGTGCCAGCAGCCGCGGTAATACGTAGGTGGCAAGCGTTGTCCGGAATTATTGGGCGTAAAGGGCTCGCAGGCGGTTTCTTAAGTCTGATGTGAAAGCCCCCGGCTCAACCGGGGAGGGTCATTGGA…
gene:plasmid:125195	79.725	86	1307	204	36	204	1455	2056715	2055415	0	889	ATTAGCTAGTTGGTGAGGTAACGGCTCACCAAGGCGACGATGCGTAGCCGACCTGAGAGGGTGATCGGCCACACTGGGACTGAGACACGGCCCAGACTCCTACGGGAGGCAGCAGTAGGGAATCTTCCGCAATGGACGAAAGTCTGACGGAGCAACGCCGCGTGAGTGATGAAGGTTTTCGGATCGTAAAGCTCTGTTGTTAGGGAAGAACAAGTGCCGTTCAAATAGGGCGGCACCTTGACGGTACCTAACCAGAAAGCCACGGCTAACTACGTGCCAGCAGCCGCGGTAATACGTAGGTGGCAAGCGTTGTCCGGAATTATTGGGCGTAAAGGGCTCGCAGGCGGTTTCTTAAGTCTGATGTGAAAGCCCCCGGCTCAACCGGGGAGGGTCATTGGA…
gene:plasmid:125195	79.664	86	1308	204	36	204	1455	1559629	1558328	0	885	ATTAGCTAGTTGGTGAGGTAACGGCTCACCAAGGCGACGATGCGTAGCCGACCTGAGAGGGTGATCGGCCACACTGGGACTGAGACACGGCCCAGACTCCTACGGGAGGCAGCAGTAGGGAATCTTCCGCAATGGACGAAAGTCTGACGGAGCAACGCCGCGTGAGTGATGAAGGTTTTCGGATCGTAAAGCTCTGTTGTTAGGGAAGAACAAGTGCCGTTCAAATAGGGCGGCACCTTGACGGTACCTAACCAGAAAGCCACGGCTAACTACGTGCCAGCAGCCGCGGTAATACGTAGGTGGCAAGCGTTGTCCGGAATTATTGGGCGTAAAGGGCTCGCAGGCGGTTTCTTAAGTCTGATGTGAAAGCCCCCGGCTCAACCGGGGAGGGTCATTGGA…
gene:plasmid:125195	79.664	86	1308	204	36	204	1455	2062542	2061241	0	885	ATTAGCTAGTTGGTGAGGTAACGGCTCACCAAGGCGACGATGCGTAGCCGACCTGAGAGGGTGATCGGCCACACTGGGACTGAGACACGGCCCAGACTCCTACGGGAGGCAGCAGTAGGGAATCTTCCGCAATGGACGAAAGTCTGACGGAGCAACGCCGCGTGAGTGATGAAGGTTTTCGGATCGTAAAGCTCTGTTGTTAGGGAAGAACAAGTGCCGTTCAAATAGGGCGGCACCTTGACGGTACCTAACCAGAAAGCCACGGCTAACTACGTGCCAGCAGCCGCGGTAATACGTAGGTGGCAAGCGTTGTCCGGAATTATTGGGCGTAAAGGGCTCGCAGGCGGTTTCTTAAGTCTGATGTGAAAGCCCCCGGCTCAACCGGGGAGGGTCATTGGA…
gene:plasmid:125195	79.664	86	1308	204	36	204	1455	2122603	2121302	0	885	ATTAGCTAGTTGGTGAGGTAACGGCTCACCAAGGCGACGATGCGTAGCCGACCTGAGAGGGTGATCGGCCACACTGGGACTGAGACACGGCCCAGACTCCTACGGGAGGCAGCAGTAGGGAATCTTCCGCAATGGACGAAAGTCTGACGGAGCAACGCCGCGTGAGTGATGAAGGTTTTCGGATCGTAAAGCTCTGTTGTTAGGGAAGAACAAGTACCGTTCAAATAGGGCGGCACCTTGACGGTACCTAACCAGAAAGCCACGGCTAACTACGTGCCAGCAGCCGCGGTAATACGTAGGTGGCAAGCGTTGTCCGGAATTATTGGGCGTAAAGGGCTCGCAGGCGGTTTCTTAAGTCTGATGTGAAAGCCCCCGGCTCAACCGGGGAGGGTCATTGGA…
gene:plasmid:125195	79.664	86	1308	204	36	204	1455	2144352	2143051	0	885	ATTAGCTAGTTGGTGAGGTAACGGCTCACCAAGGCGACGATGCGTAGCCGACCTGAGAGGGTGATCGGCCACACTGGGACTGAGACACGGCCCAGACTCCTACGGGAGGCAGCAGTAGGGAATCTTCCGCAATGGACGAAAGTCTGACGGAGCAACGCCGCGTGAGTGATGAAGGTTTTCGGATCGTAAAGCTCTGTTGTTAGGGAAGAACAAGTGCCGTTCAAATAGGGCGGCACCTTGACGGTACCTAACCAGAAAGCCACGGCTAACTACGTGCCAGCAGCCGCGGTAATACGTAGGTGGCAAGCGTTGTCCGGAATTATTGGGCGTAAAGGGCTCGCAGGCGGTTTCTTAAGTCTGATGTGAAAGCCCCCGGCTCAACCGGGGAGGGTCATTGGA…
gene:plasmid:125195	79.679	86	1309	202	39	204	1455	3149465	3150766	0	885	ATTAGCTAGTTGGTGAGGTAACGGCTCACCAAGGCGACGATGCGTAGCCGACCTGAGAGGGTGATCGGCCACACTGGGACTGAGACACGGCCCAGACTCCTACGGGAGGCAGCAGTAGGGAATCTTCCGCAATGGACGAAAGTCTGACGGAGCAACGCCGCGTGAGTGATGAAGGTTTTCGGATCGTAAAGCTCTGTTGTTAGGGAAGAACAAGTGCCGTTCAAATAGGGCGGCACCTTGACGGTACCTAACCAGAAAGCCACGGCTAACTACGTGCCAGCAGCCGCGGTAATACGTAGGTGGCAAGCGTTGTCCGGAATTATTGGGCGTAAAGGGCTCGCAGGCGGTTTCTTAAGTCTGATGTGAAAGCCCCCGGCTCAACCGGGGAGGGTCATTGGA…
gene:plasmid:134731	79.725	86	1307	204	36	204	1455	1235064	1233764	0	889	ATTAGCTAGTTGGTGAGGTAACGGCTCACCAAGGCAACGATGCGTAGCCGACCTGAGAGGGTGATCGGCCACACTGGGACTGAGACACGGCCCAGACTCCTACGGGAGGCAGCAGTAGGGAATCTTCCGCAATGGACGAAAGTCTGACGGAGCAACGCCGCGTGAGTGATGAAGGTTTTCGGATCGTAAAGCTCTGTTGTTAGGGAAGAACAAGTGCCGTTCAAATAGGGCGGCACCTTGACGGTACCTAACCAGAAAGCCACGGCTAACTACGTGCCAGCAGCCGCGGTAATACGTAGGTGGCAAGCGTTGTCCGGAATTATTGGGCGTAAAGGGCTCGCAGGCGGTTTCTTAAGTCTGATGTGAAAGCCCCCGGCTCAACCGGGGAGGGTCATTGGA…
gene:plasmid:134731	79.725	86	1307	204	36	204	1455	1986172	1984872	0	889	ATTAGCTAGTTGGTGAGGTAACGGCTCACCAAGGCGACGATGCGTAGCCGACCTGAGAGGGTGATCGGCCACACTGGGACTGAGACACGGCCCAGACTCCTACGGGAGGCAGCAGTAGGGAATCTTCCGCAATGGACGAAAGTCTGACGGAGCAACGCCGCGTGAGTGATGAAGGTTTTCGGATCGTAAAGCTCTGTTGTTAGGGAAGAACAAGTGCCGTTCAAATAGGGCGGCACCTTGACGGTACCTAACCAGAAAGCCACGGCTAACTACGTGCCAGCAGCCGCGGTAATACGTAGGTGGCAAGCGTTGTCCGGAATTATTGGGCGTAAAGGGCTCGCAGGCGGTTTCTTAAGTCTGATGTGAAAGCCCCCGGCTCAACCGGGGAGGGTCATTGGA…
gene:plasmid:134731	79.725	86	1307	204	36	204	1455	1992108	1990808	0	889	ATTAGCTAGTTGGTGAGGTAACGGCTCACCAAGGCGACGATGCGTAGCCGACCTGAGAGGGTGATCGGCCACACTGGGACTGAGACACGGCCCAGACTCCTACGGGAGGCAGCAGTAGGGAATCTTCCGCAATGGACGAAAGTCTGACGGAGCAACGCCGCGTGAGTGATGAAGGTTTTCGGATCGTAAAGCTCTGTTGTTAGGGAAGAACAAGTGCCGTTCAAATAGGGCGGCACCTTGACGGTACCTAACCAGAAAGCCACGGCTAACTACGTGCCAGCAGCCGCGGTAATACGTAGGTGGCAAGCGTTGTCCGGAATTATTGGGCGTAAAGGGCTCGCAGGCGGTTTCTTAAGTCTGATGTGAAAGCCCCCGGCTCAACCGGGGAGGGTCATTGGA…
gene:plasmid:134731	79.725	86	1307	204	36	204	1455	2056715	2055415	0	889	ATTAGCTAGTTGGTGAGGTAACGGCTCACCAAGGCGACGATGCGTAGCCGACCTGAGAGGGTGATCGGCCACACTGGGACTGAGACACGGCCCAGACTCCTACGGGAGGCAGCAGTAGGGAATCTTCCGCAATGGACGAAAGTCTGACGGAGCAACGCCGCGTGAGTGATGAAGGTTTTCGGATCGTAAAGCTCTGTTGTTAGGGAAGAACAAGTGCCGTTCAAATAGGGCGGCACCTTGACGGTACCTAACCAGAAAGCCACGGCTAACTACGTGCCAGCAGCCGCGGTAATACGTAGGTGGCAAGCGTTGTCCGGAATTATTGGGCGTAAAGGGCTCGCAGGCGGTTTCTTAAGTCTGATGTGAAAGCCCCCGGCTCAACCGGGGAGGGTCATTGGA…
gene:plasmid:134731	79.664	86	1308	204	36	204	1455	1559629	1558328	0	885	ATTAGCTAGTTGGTGAGGTAACGGCTCACCAAGGCGACGATGCGTAGCCGACCTGAGAGGGTGATCGGCCACACTGGGACTGAGACACGGCCCAGACTCCTACGGGAGGCAGCAGTAGGGAATCTTCCGCAATGGACGAAAGTCTGACGGAGCAACGCCGCGTGAGTGATGAAGGTTTTCGGATCGTAAAGCTCTGTTGTTAGGGAAGAACAAGTGCCGTTCAAATAGGGCGGCACCTTGACGGTACCTAACCAGAAAGCCACGGCTAACTACGTGCCAGCAGCCGCGGTAATACGTAGGTGGCAAGCGTTGTCCGGAATTATTGGGCGTAAAGGGCTCGCAGGCGGTTTCTTAAGTCTGATGTGAAAGCCCCCGGCTCAACCGGGGAGGGTCATTGGA…
gene:plasmid:134731	79.664	86	1308	204	36	204	1455	2062542	2061241	0	885	ATTAGCTAGTTGGTGAGGTAACGGCTCACCAAGGCGACGATGCGTAGCCGACCTGAGAGGGTGATCGGCCACACTGGGACTGAGACACGGCCCAGACTCCTACGGGAGGCAGCAGTAGGGAATCTTCCGCAATGGACGAAAGTCTGACGGAGCAACGCCGCGTGAGTGATGAAGGTTTTCGGATCGTAAAGCTCTGTTGTTAGGGAAGAACAAGTGCCGTTCAAATAGGGCGGCACCTTGACGGTACCTAACCAGAAAGCCACGGCTAACTACGTGCCAGCAGCCGCGGTAATACGTAGGTGGCAAGCGTTGTCCGGAATTATTGGGCGTAAAGGGCTCGCAGGCGGTTTCTTAAGTCTGATGTGAAAGCCCCCGGCTCAACCGGGGAGGGTCATTGGA…
gene:plasmid:134731	79.664	86	1308	204	36	204	1455	2122603	2121302	0	885	ATTAGCTAGTTGGTGAGGTAACGGCTCACCAAGGCGACGATGCGTAGCCGACCTGAGAGGGTGATCGGCCACACTGGGACTGAGACACGGCCCAGACTCCTACGGGAGGCAGCAGTAGGGAATCTTCCGCAATGGACGAAAGTCTGACGGAGCAACGCCGCGTGAGTGATGAAGGTTTTCGGATCGTAAAGCTCTGTTGTTAGGGAAGAACAAGTACCGTTCAAATAGGGCGGCACCTTGACGGTACCTAACCAGAAAGCCACGGCTAACTACGTGCCAGCAGCCGCGGTAATACGTAGGTGGCAAGCGTTGTCCGGAATTATTGGGCGTAAAGGGCTCGCAGGCGGTTTCTTAAGTCTGATGTGAAAGCCCCCGGCTCAACCGGGGAGGGTCATTGGA…
gene:plasmid:134731	79.664	86	1308	204	36	204	1455	2144352	2143051	0	885	ATTAGCTAGTTGGTGAGGTAACGGCTCACCAAGGCGACGATGCGTAGCCGACCTGAGAGGGTGATCGGCCACACTGGGACTGAGACACGGCCCAGACTCCTACGGGAGGCAGCAGTAGGGAATCTTCCGCAATGGACGAAAGTCTGACGGAGCAACGCCGCGTGAGTGATGAAGGTTTTCGGATCGTAAAGCTCTGTTGTTAGGGAAGAACAAGTGCCGTTCAAATAGGGCGGCACCTTGACGGTACCTAACCAGAAAGCCACGGCTAACTACGTGCCAGCAGCCGCGGTAATACGTAGGTGGCAAGCGTTGTCCGGAATTATTGGGCGTAAAGGGCTCGCAGGCGGTTTCTTAAGTCTGATGTGAAAGCCCCCGGCTCAACCGGGGAGGGTCATTGGA…
gene:plasmid:134731	79.679	86	1309	202	39	204	1455	3149465	3150766	0	885	ATTAGCTAGTTGGTGAGGTAACGGCTCACCAAGGCGACGATGCGTAGCCGACCTGAGAGGGTGATCGGCCACACTGGGACTGAGACACGGCCCAGACTCCTACGGGAGGCAGCAGTAGGGAATCTTCCGCAATGGACGAAAGTCTGACGGAGCAACGCCGCGTGAGTGATGAAGGTTTTCGGATCGTAAAGCTCTGTTGTTAGGGAAGAACAAGTGCCGTTCAAATAGGGCGGCACCTTGACGGTACCTAACCAGAAAGCCACGGCTAACTACGTGCCAGCAGCCGCGGTAATACGTAGGTGGCAAGCGTTGTCCGGAATTATTGGGCGTAAAGGGCTCGCAGGCGGTTTCTTAAGTCTGATGTGAAAGCCCCCGGCTCAACCGGGGAGGGTCATTGGA…
gene:plasmid:134554	79.725	86	1307	204	36	204	1455	1235064	1233764	0	889	ATTAGCTAGTTGGTGAGGTAACGGCTCACCAAGGCAACGATGCGTAGCCGACCTGAGAGGGTGATCGGCCACACTGGGACTGAGACACGGCCCAGACTCCTACGGGAGGCAGCAGTAGGGAATCTTCCGCAATGGACGAAAGTCTGACGGAGCAACGCCGCGTGAGTGATGAAGGTTTTCGGATCGTAAAGCTCTGTTGTTAGGGAAGAACAAGTGCCGTTCAAATAGGGCGGCACCTTGACGGTACCTAACCAGAAAGCCACGGCTAACTACGTGCCAGCAGCCGCGGTAATACGTAGGTGGCAAGCGTTGTCCGGAATTATTGGGCGTAAAGGGCTCGCAGGCGGTTTCTTAAGTCTGATGTGAAAGCCCCCGGCTCAACCGGGGAGGGTCATTGGA…
gene:plasmid:134554	79.725	86	1307	204	36	204	1455	1986172	1984872	0	889	ATTAGCTAGTTGGTGAGGTAACGGCTCACCAAGGCGACGATGCGTAGCCGACCTGAGAGGGTGATCGGCCACACTGGGACTGAGACACGGCCCAGACTCCTACGGGAGGCAGCAGTAGGGAATCTTCCGCAATGGACGAAAGTCTGACGGAGCAACGCCGCGTGAGTGATGAAGGTTTTCGGATCGTAAAGCTCTGTTGTTAGGGAAGAACAAGTGCCGTTCAAATAGGGCGGCACCTTGACGGTACCTAACCAGAAAGCCACGGCTAACTACGTGCCAGCAGCCGCGGTAATACGTAGGTGGCAAGCGTTGTCCGGAATTATTGGGCGTAAAGGGCTCGCAGGCGGTTTCTTAAGTCTGATGTGAAAGCCCCCGGCTCAACCGGGGAGGGTCATTGGA…
gene:plasmid:134554	79.725	86	1307	204	36	204	1455	1992108	1990808	0	889	ATTAGCTAGTTGGTGAGGTAACGGCTCACCAAGGCGACGATGCGTAGCCGACCTGAGAGGGTGATCGGCCACACTGGGACTGAGACACGGCCCAGACTCCTACGGGAGGCAGCAGTAGGGAATCTTCCGCAATGGACGAAAGTCTGACGGAGCAACGCCGCGTGAGTGATGAAGGTTTTCGGATCGTAAAGCTCTGTTGTTAGGGAAGAACAAGTGCCGTTCAAATAGGGCGGCACCTTGACGGTACCTAACCAGAAAGCCACGGCTAACTACGTGCCAGCAGCCGCGGTAATACGTAGGTGGCAAGCGTTGTCCGGAATTATTGGGCGTAAAGGGCTCGCAGGCGGTTTCTTAAGTCTGATGTGAAAGCCCCCGGCTCAACCGGGGAGGGTCATTGGA…
gene:plasmid:134554	79.725	86	1307	204	36	204	1455	2056715	2055415	0	889	ATTAGCTAGTTGGTGAGGTAACGGCTCACCAAGGCGACGATGCGTAGCCGACCTGAGAGGGTGATCGGCCACACTGGGACTGAGACACGGCCCAGACTCCTACGGGAGGCAGCAGTAGGGAATCTTCCGCAATGGACGAAAGTCTGACGGAGCAACGCCGCGTGAGTGATGAAGGTTTTCGGATCGTAAAGCTCTGTTGTTAGGGAAGAACAAGTGCCGTTCAAATAGGGCGGCACCTTGACGGTACCTAACCAGAAAGCCACGGCTAACTACGTGCCAGCAGCCGCGGTAATACGTAGGTGGCAAGCGTTGTCCGGAATTATTGGGCGTAAAGGGCTCGCAGGCGGTTTCTTAAGTCTGATGTGAAAGCCCCCGGCTCAACCGGGGAGGGTCATTGGA…
gene:plasmid:134554	79.664	86	1308	204	36	204	1455	1559629	1558328	0	885	ATTAGCTAGTTGGTGAGGTAACGGCTCACCAAGGCGACGATGCGTAGCCGACCTGAGAGGGTGATCGGCCACACTGGGACTGAGACACGGCCCAGACTCCTACGGGAGGCAGCAGTAGGGAATCTTCCGCAATGGACGAAAGTCTGACGGAGCAACGCCGCGTGAGTGATGAAGGTTTTCGGATCGTAAAGCTCTGTTGTTAGGGAAGAACAAGTGCCGTTCAAATAGGGCGGCACCTTGACGGTACCTAACCAGAAAGCCACGGCTAACTACGTGCCAGCAGCCGCGGTAATACGTAGGTGGCAAGCGTTGTCCGGAATTATTGGGCGTAAAGGGCTCGCAGGCGGTTTCTTAAGTCTGATGTGAAAGCCCCCGGCTCAACCGGGGAGGGTCATTGGA…
gene:plasmid:134554	79.664	86	1308	204	36	204	1455	2062542	2061241	0	885	ATTAGCTAGTTGGTGAGGTAACGGCTCACCAAGGCGACGATGCGTAGCCGACCTGAGAGGGTGATCGGCCACACTGGGACTGAGACACGGCCCAGACTCCTACGGGAGGCAGCAGTAGGGAATCTTCCGCAATGGACGAAAGTCTGACGGAGCAACGCCGCGTGAGTGATGAAGGTTTTCGGATCGTAAAGCTCTGTTGTTAGGGAAGAACAAGTGCCGTTCAAATAGGGCGGCACCTTGACGGTACCTAACCAGAAAGCCACGGCTAACTACGTGCCAGCAGCCGCGGTAATACGTAGGTGGCAAGCGTTGTCCGGAATTATTGGGCGTAAAGGGCTCGCAGGCGGTTTCTTAAGTCTGATGTGAAAGCCCCCGGCTCAACCGGGGAGGGTCATTGGA…
gene:plasmid:134554	79.664	86	1308	204	36	204	1455	2122603	2121302	0	885	ATTAGCTAGTTGGTGAGGTAACGGCTCACCAAGGCGACGATGCGTAGCCGACCTGAGAGGGTGATCGGCCACACTGGGACTGAGACACGGCCCAGACTCCTACGGGAGGCAGCAGTAGGGAATCTTCCGCAATGGACGAAAGTCTGACGGAGCAACGCCGCGTGAGTGATGAAGGTTTTCGGATCGTAAAGCTCTGTTGTTAGGGAAGAACAAGTACCGTTCAAATAGGGCGGCACCTTGACGGTACCTAACCAGAAAGCCACGGCTAACTACGTGCCAGCAGCCGCGGTAATACGTAGGTGGCAAGCGTTGTCCGGAATTATTGGGCGTAAAGGGCTCGCAGGCGGTTTCTTAAGTCTGATGTGAAAGCCCCCGGCTCAACCGGGGAGGGTCATTGGA…
gene:plasmid:134554	79.664	86	1308	204	36	204	1455	2144352	2143051	0	885	ATTAGCTAGTTGGTGAGGTAACGGCTCACCAAGGCGACGATGCGTAGCCGACCTGAGAGGGTGATCGGCCACACTGGGACTGAGACACGGCCCAGACTCCTACGGGAGGCAGCAGTAGGGAATCTTCCGCAATGGACGAAAGTCTGACGGAGCAACGCCGCGTGAGTGATGAAGGTTTTCGGATCGTAAAGCTCTGTTGTTAGGGAAGAACAAGTGCCGTTCAAATAGGGCGGCACCTTGACGGTACCTAACCAGAAAGCCACGGCTAACTACGTGCCAGCAGCCGCGGTAATACGTAGGTGGCAAGCGTTGTCCGGAATTATTGGGCGTAAAGGGCTCGCAGGCGGTTTCTTAAGTCTGATGTGAAAGCCCCCGGCTCAACCGGGGAGGGTCATTGGA…
gene:plasmid:134554	79.679	86	1309	202	39	204	1455	3149465	3150766	0	885	ATTAGCTAGTTGGTGAGGTAACGGCTCACCAAGGCGACGATGCGTAGCCGACCTGAGAGGGTGATCGGCCACACTGGGACTGAGACACGGCCCAGACTCCTACGGGAGGCAGCAGTAGGGAATCTTCCGCAATGGACGAAAGTCTGACGGAGCAACGCCGCGTGAGTGATGAAGGTTTTCGGATCGTAAAGCTCTGTTGTTAGGGAAGAACAAGTGCCGTTCAAATAGGGCGGCACCTTGACGGTACCTAACCAGAAAGCCACGGCTAACTACGTGCCAGCAGCCGCGGTAATACGTAGGTGGCAAGCGTTGTCCGGAATTATTGGGCGTAAAGGGCTCGCAGGCGGTTTCTTAAGTCTGATGTGAAAGCCCCCGGCTCAACCGGGGAGGGTCATTGGA…
gene:plasmid:134941	79.725	86	1307	204	36	204	1455	1235064	1233764	0	889	ATTAGCTAGTTGGTGAGGTAACGGCTCACCAAGGCAACGATGCGTAGCCGACCTGAGAGGGTGATCGGCCACACTGGGACTGAGACACGGCCCAGACTCCTACGGGAGGCAGCAGTAGGGAATCTTCCGCAATGGACGAAAGTCTGACGGAGCAACGCCGCGTGAGTGATGAAGGTTTTCGGATCGTAAAGCTCTGTTGTTAGGGAAGAACAAGTGCCGTTCAAATAGGGCGGCACCTTGACGGTACCTAACCAGAAAGCCACGGCTAACTACGTGCCAGCAGCCGCGGTAATACGTAGGTGGCAAGCGTTGTCCGGAATTATTGGGCGTAAAGGGCTCGCAGGCGGTTTCTTAAGTCTGATGTGAAAGCCCCCGGCTCAACCGGGGAGGGTCATTGGA…
gene:plasmid:134941	79.725	86	1307	204	36	204	1455	1986172	1984872	0	889	ATTAGCTAGTTGGTGAGGTAACGGCTCACCAAGGCGACGATGCGTAGCCGACCTGAGAGGGTGATCGGCCACACTGGGACTGAGACACGGCCCAGACTCCTACGGGAGGCAGCAGTAGGGAATCTTCCGCAATGGACGAAAGTCTGACGGAGCAACGCCGCGTGAGTGATGAAGGTTTTCGGATCGTAAAGCTCTGTTGTTAGGGAAGAACAAGTGCCGTTCAAATAGGGCGGCACCTTGACGGTACCTAACCAGAAAGCCACGGCTAACTACGTGCCAGCAGCCGCGGTAATACGTAGGTGGCAAGCGTTGTCCGGAATTATTGGGCGTAAAGGGCTCGCAGGCGGTTTCTTAAGTCTGATGTGAAAGCCCCCGGCTCAACCGGGGAGGGTCATTGGA…
gene:plasmid:134941	79.725	86	1307	204	36	204	1455	1992108	1990808	0	889	ATTAGCTAGTTGGTGAGGTAACGGCTCACCAAGGCGACGATGCGTAGCCGACCTGAGAGGGTGATCGGCCACACTGGGACTGAGACACGGCCCAGACTCCTACGGGAGGCAGCAGTAGGGAATCTTCCGCAATGGACGAAAGTCTGACGGAGCAACGCCGCGTGAGTGATGAAGGTTTTCGGATCGTAAAGCTCTGTTGTTAGGGAAGAACAAGTGCCGTTCAAATAGGGCGGCACCTTGACGGTACCTAACCAGAAAGCCACGGCTAACTACGTGCCAGCAGCCGCGGTAATACGTAGGTGGCAAGCGTTGTCCGGAATTATTGGGCGTAAAGGGCTCGCAGGCGGTTTCTTAAGTCTGATGTGAAAGCCCCCGGCTCAACCGGGGAGGGTCATTGGA…
gene:plasmid:134941	79.725	86	1307	204	36	204	1455	2056715	2055415	0	889	ATTAGCTAGTTGGTGAGGTAACGGCTCACCAAGGCGACGATGCGTAGCCGACCTGAGAGGGTGATCGGCCACACTGGGACTGAGACACGGCCCAGACTCCTACGGGAGGCAGCAGTAGGGAATCTTCCGCAATGGACGAAAGTCTGACGGAGCAACGCCGCGTGAGTGATGAAGGTTTTCGGATCGTAAAGCTCTGTTGTTAGGGAAGAACAAGTGCCGTTCAAATAGGGCGGCACCTTGACGGTACCTAACCAGAAAGCCACGGCTAACTACGTGCCAGCAGCCGCGGTAATACGTAGGTGGCAAGCGTTGTCCGGAATTATTGGGCGTAAAGGGCTCGCAGGCGGTTTCTTAAGTCTGATGTGAAAGCCCCCGGCTCAACCGGGGAGGGTCATTGGA…
gene:plasmid:134941	79.664	86	1308	204	36	204	1455	1559629	1558328	0	885	ATTAGCTAGTTGGTGAGGTAACGGCTCACCAAGGCGACGATGCGTAGCCGACCTGAGAGGGTGATCGGCCACACTGGGACTGAGACACGGCCCAGACTCCTACGGGAGGCAGCAGTAGGGAATCTTCCGCAATGGACGAAAGTCTGACGGAGCAACGCCGCGTGAGTGATGAAGGTTTTCGGATCGTAAAGCTCTGTTGTTAGGGAAGAACAAGTGCCGTTCAAATAGGGCGGCACCTTGACGGTACCTAACCAGAAAGCCACGGCTAACTACGTGCCAGCAGCCGCGGTAATACGTAGGTGGCAAGCGTTGTCCGGAATTATTGGGCGTAAAGGGCTCGCAGGCGGTTTCTTAAGTCTGATGTGAAAGCCCCCGGCTCAACCGGGGAGGGTCATTGGA…
gene:plasmid:134941	79.664	86	1308	204	36	204	1455	2062542	2061241	0	885	ATTAGCTAGTTGGTGAGGTAACGGCTCACCAAGGCGACGATGCGTAGCCGACCTGAGAGGGTGATCGGCCACACTGGGACTGAGACACGGCCCAGACTCCTACGGGAGGCAGCAGTAGGGAATCTTCCGCAATGGACGAAAGTCTGACGGAGCAACGCCGCGTGAGTGATGAAGGTTTTCGGATCGTAAAGCTCTGTTGTTAGGGAAGAACAAGTGCCGTTCAAATAGGGCGGCACCTTGACGGTACCTAACCAGAAAGCCACGGCTAACTACGTGCCAGCAGCCGCGGTAATACGTAGGTGGCAAGCGTTGTCCGGAATTATTGGGCGTAAAGGGCTCGCAGGCGGTTTCTTAAGTCTGATGTGAAAGCCCCCGGCTCAACCGGGGAGGGTCATTGGA…
gene:plasmid:134941	79.664	86	1308	204	36	204	1455	2122603	2121302	0	885	ATTAGCTAGTTGGTGAGGTAACGGCTCACCAAGGCGACGATGCGTAGCCGACCTGAGAGGGTGATCGGCCACACTGGGACTGAGACACGGCCCAGACTCCTACGGGAGGCAGCAGTAGGGAATCTTCCGCAATGGACGAAAGTCTGACGGAGCAACGCCGCGTGAGTGATGAAGGTTTTCGGATCGTAAAGCTCTGTTGTTAGGGAAGAACAAGTACCGTTCAAATAGGGCGGCACCTTGACGGTACCTAACCAGAAAGCCACGGCTAACTACGTGCCAGCAGCCGCGGTAATACGTAGGTGGCAAGCGTTGTCCGGAATTATTGGGCGTAAAGGGCTCGCAGGCGGTTTCTTAAGTCTGATGTGAAAGCCCCCGGCTCAACCGGGGAGGGTCATTGGA…
gene:plasmid:134941	79.664	86	1308	204	36	204	1455	2144352	2143051	0	885	ATTAGCTAGTTGGTGAGGTAACGGCTCACCAAGGCGACGATGCGTAGCCGACCTGAGAGGGTGATCGGCCACACTGGGACTGAGACACGGCCCAGACTCCTACGGGAGGCAGCAGTAGGGAATCTTCCGCAATGGACGAAAGTCTGACGGAGCAACGCCGCGTGAGTGATGAAGGTTTTCGGATCGTAAAGCTCTGTTGTTAGGGAAGAACAAGTGCCGTTCAAATAGGGCGGCACCTTGACGGTACCTAACCAGAAAGCCACGGCTAACTACGTGCCAGCAGCCGCGGTAATACGTAGGTGGCAAGCGTTGTCCGGAATTATTGGGCGTAAAGGGCTCGCAGGCGGTTTCTTAAGTCTGATGTGAAAGCCCCCGGCTCAACCGGGGAGGGTCATTGGA…
gene:plasmid:134941	79.679	86	1309	202	39	204	1455	3149465	3150766	0	885	ATTAGCTAGTTGGTGAGGTAACGGCTCACCAAGGCGACGATGCGTAGCCGACCTGAGAGGGTGATCGGCCACACTGGGACTGAGACACGGCCCAGACTCCTACGGGAGGCAGCAGTAGGGAATCTTCCGCAATGGACGAAAGTCTGACGGAGCAACGCCGCGTGAGTGATGAAGGTTTTCGGATCGTAAAGCTCTGTTGTTAGGGAAGAACAAGTGCCGTTCAAATAGGGCGGCACCTTGACGGTACCTAACCAGAAAGCCACGGCTAACTACGTGCCAGCAGCCGCGGTAATACGTAGGTGGCAAGCGTTGTCCGGAATTATTGGGCGTAAAGGGCTCGCAGGCGGTTTCTTAAGTCTGATGTGAAAGCCCCCGGCTCAACCGGGGAGGGTCATTGGA…
gene:plasmid:117070	79.472	87	1325	208	38	191	1460	3149451	3150766	0	881	TGGACCCGCGGCGCATTAGCTAGTTGGTGAGGTAACGGCTCACCAAGGCGACGATGCGTAGCCGACCTGAGAGGGTGATCGGCCACACTGGGACTGAGACACGGCCCAGACTCCTACGGGAGGCAGCAGTAGGGAATCTTCCGCAATGGACGAAAGTCTGACGGAGCAACGCCGCGTGAGTGATGAAGGTTTTCGGATCGTAAAGCTCTGTT-GTTAGGGAAGAACAAGTGCCGTTCAAATAGGGCGGCACCTTGACGGTACCTAACCAGAAAGCCACGGCTAACTACGTGCCAGCAGCCGCGGTAATACGTAGGTGGCAAGCGTTGTCCGGAATTATTGGGCGTAAAGGGCTCGCAGGCGGTTTCTTAAGTCTGATGTGAAAGCCCCCGGCTCAACCG…
gene:plasmid:117070	79.412	87	1326	207	39	191	1460	1559643	1558328	0	876	TGGACCCGCGGCGCATTAGCTAGTTGGTGAGGTAACGGCTCACCAAGGCGACGATGCGTAGCCGACCTGAGAGGGTGATCGGCCACACTGGGACTGAGACACGGCCCAGACTCCTACGGGAGGCAGCAGTAGGGAATCTTCCGCAATGGACGAAAGTCTGACGGAGCAACGCCGCGTGAGTGATGAAGGTTTTCGGATCGTAAAGCTCTGTT-GTTAGGGAAGAACAAGTGCCGTTCAAATAGGGCGGCACCTTGACGGTACCTAACCAGAAAGCCACGGCTAACTACGTGCCAGCAGCCGCGGTAATACGTAGGTGGCAAGCGTTGTCCGGAATTATTGGGCGTAAAGGGCTCGCAGGCGGTTTCTTAAGTCTGATGTGAAAGCCCCCGGCTCAACCG…
gene:plasmid:117070	79.412	87	1326	207	39	191	1460	2062556	2061241	0	876	TGGACCCGCGGCGCATTAGCTAGTTGGTGAGGTAACGGCTCACCAAGGCGACGATGCGTAGCCGACCTGAGAGGGTGATCGGCCACACTGGGACTGAGACACGGCCCAGACTCCTACGGGAGGCAGCAGTAGGGAATCTTCCGCAATGGACGAAAGTCTGACGGAGCAACGCCGCGTGAGTGATGAAGGTTTTCGGATCGTAAAGCTCTGTT-GTTAGGGAAGAACAAGTGCCGTTCAAATAGGGCGGCACCTTGACGGTACCTAACCAGAAAGCCACGGCTAACTACGTGCCAGCAGCCGCGGTAATACGTAGGTGGCAAGCGTTGTCCGGAATTATTGGGCGTAAAGGGCTCGCAGGCGGTTTCTTAAGTCTGATGTGAAAGCCCCCGGCTCAACCG…
gene:plasmid:117070	79.412	87	1326	207	39	191	1460	2144366	2143051	0	876	TGGACCCGCGGCGCATTAGCTAGTTGGTGAGGTAACGGCTCACCAAGGCGACGATGCGTAGCCGACCTGAGAGGGTGATCGGCCACACTGGGACTGAGACACGGCCCAGACTCCTACGGGAGGCAGCAGTAGGGAATCTTCCGCAATGGACGAAAGTCTGACGGAGCAACGCCGCGTGAGTGATGAAGGTTTTCGGATCGTAAAGCTCTGTT-GTTAGGGAAGAACAAGTGCCGTTCAAATAGGGCGGCACCTTGACGGTACCTAACCAGAAAGCCACGGCTAACTACGTGCCAGCAGCCGCGGTAATACGTAGGTGGCAAGCGTTGTCCGGAATTATTGGGCGTAAAGGGCTCGCAGGCGGTTTCTTAAGTCTGATGTGAAAGCCCCCGGCTCAACCG…
gene:plasmid:117070	79.381	87	1324	210	37	191	1460	1986186	1984872	0	874	TGGACCCGCGGCGCATTAGCTAGTTGGTGAGGTAACGGCTCACCAAGGCGACGATGCGTAGCCGACCTGAGAGGGTGATCGGCCACACTGGGACTGAGACACGGCCCAGACTCCTACGGGAGGCAGCAGTAGGGAATCTTCCGCAATGGACGAAAGTCTGACGGAGCAACGCCGCGTGAGTGATGAAGGTTTTCGGATCGTAAAGCTCTGTT-GTTAGGGAAGAACAAGTGCCGTTCAAATAGGGCGGCACCTTGACGGTACCTAACCAGAAAGCCACGGCTAACTACGTGCCAGCAGCCGCGGTAATACGTAGGTGGCAAGCGTTGTCCGGAATTATTGGGCGTAAAGGGCTCGCAGGCGGTTTCTTAAGTCTGATGTGAAAGCCCCCGGCTCAACCG…
gene:plasmid:117070	79.381	87	1324	210	37	191	1460	1992122	1990808	0	874	TGGACCCGCGGCGCATTAGCTAGTTGGTGAGGTAACGGCTCACCAAGGCGACGATGCGTAGCCGACCTGAGAGGGTGATCGGCCACACTGGGACTGAGACACGGCCCAGACTCCTACGGGAGGCAGCAGTAGGGAATCTTCCGCAATGGACGAAAGTCTGACGGAGCAACGCCGCGTGAGTGATGAAGGTTTTCGGATCGTAAAGCTCTGTT-GTTAGGGAAGAACAAGTGCCGTTCAAATAGGGCGGCACCTTGACGGTACCTAACCAGAAAGCCACGGCTAACTACGTGCCAGCAGCCGCGGTAATACGTAGGTGGCAAGCGTTGTCCGGAATTATTGGGCGTAAAGGGCTCGCAGGCGGTTTCTTAAGTCTGATGTGAAAGCCCCCGGCTCAACCG…
gene:plasmid:117070	79.381	87	1324	210	37	191	1460	2056729	2055415	0	874	TGGACCCGCGGCGCATTAGCTAGTTGGTGAGGTAACGGCTCACCAAGGCGACGATGCGTAGCCGACCTGAGAGGGTGATCGGCCACACTGGGACTGAGACACGGCCCAGACTCCTACGGGAGGCAGCAGTAGGGAATCTTCCGCAATGGACGAAAGTCTGACGGAGCAACGCCGCGTGAGTGATGAAGGTTTTCGGATCGTAAAGCTCTGTT-GTTAGGGAAGAACAAGTGCCGTTCAAATAGGGCGGCACCTTGACGGTACCTAACCAGAAAGCCACGGCTAACTACGTGCCAGCAGCCGCGGTAATACGTAGGTGGCAAGCGTTGTCCGGAATTATTGGGCGTAAAGGGCTCGCAGGCGGTTTCTTAAGTCTGATGTGAAAGCCCCCGGCTCAACCG…
gene:plasmid:117070	79.383	87	1329	202	40	191	1460	2122617	2121302	0	870	TGGACCCGCGGCGCATTAGCTAGTTGGTGAGGTAACGGCTCACCAAGGCGACGATGCGTAGCCGACCTGAGAGGGTGATCGGCCACACTGGGACTGAGACACGGCCCAGACTCCTACGGGAGGCAGCAGTAGGGAATCTTCCGCAATGGACGAAAGTCTGACGGAGCAACGCCGCGTGAGTGATGAAGGTTTTCGGATCGTAAAGCTCTGTTGTTAGGGAAGAACAAGTACCGTTCAAATAGGGCGGCACCTTGACGGTACCTAACCAG-A-AAGCCACGGCTAACTACGTGCCAGCAGCCGCGGTAATACGTAGGTGGCAAGCGTTGTCCGGAATTATTGGGCGTAAAGGGCTCGCAGGCGGTTTCTTAAGTCTGATGTGAAAGCCCCCGGCTCAACC…
gene:plasmid:117070	79.305	87	1324	211	37	191	1460	1235078	1233764	0	869	TGGACCCGCGGCGCATTAGCTAGTTGGTGAGGTAACGGCTCACCAAGGCAACGATGCGTAGCCGACCTGAGAGGGTGATCGGCCACACTGGGACTGAGACACGGCCCAGACTCCTACGGGAGGCAGCAGTAGGGAATCTTCCGCAATGGACGAAAGTCTGACGGAGCAACGCCGCGTGAGTGATGAAGGTTTTCGGATCGTAAAGCTCTGTT-GTTAGGGAAGAACAAGTGCCGTTCAAATAGGGCGGCACCTTGACGGTACCTAACCAGAAAGCCACGGCTAACTACGTGCCAGCAGCCGCGGTAATACGTAGGTGGCAAGCGTTGTCCGGAATTATTGGGCGTAAAGGGCTCGCAGGCGGTTTCTTAAGTCTGATGTGAAAGCCCCCGGCTCAACCG…
gene:plasmid:131371	79.472	87	1325	208	38	191	1460	3149451	3150766	0	881	TGGACCCGCGGCGCATTAGCTAGTTGGTGAGGTAACGGCTCACCAAGGCGACGATGCGTAGCCGACCTGAGAGGGTGATCGGCCACACTGGGACTGAGACACGGCCCAGACTCCTACGGGAGGCAGCAGTAGGGAATCTTCCGCAATGGACGAAAGTCTGACGGAGCAACGCCGCGTGAGTGATGAAGGTTTTCGGATCGTAAAGCTCTGTT-GTTAGGGAAGAACAAGTGCCGTTCAAATAGGGCGGCACCTTGACGGTACCTAACCAGAAAGCCACGGCTAACTACGTGCCAGCAGCCGCGGTAATACGTAGGTGGCAAGCGTTGTCCGGAATTATTGGGCGTAAAGGGCTCGCAGGCGGTTTCTTAAGTCTGATGTGAAAGCCCCCGGCTCAACCG…
gene:plasmid:131371	79.412	87	1326	207	39	191	1460	1559643	1558328	0	876	TGGACCCGCGGCGCATTAGCTAGTTGGTGAGGTAACGGCTCACCAAGGCGACGATGCGTAGCCGACCTGAGAGGGTGATCGGCCACACTGGGACTGAGACACGGCCCAGACTCCTACGGGAGGCAGCAGTAGGGAATCTTCCGCAATGGACGAAAGTCTGACGGAGCAACGCCGCGTGAGTGATGAAGGTTTTCGGATCGTAAAGCTCTGTT-GTTAGGGAAGAACAAGTGCCGTTCAAATAGGGCGGCACCTTGACGGTACCTAACCAGAAAGCCACGGCTAACTACGTGCCAGCAGCCGCGGTAATACGTAGGTGGCAAGCGTTGTCCGGAATTATTGGGCGTAAAGGGCTCGCAGGCGGTTTCTTAAGTCTGATGTGAAAGCCCCCGGCTCAACCG…
gene:plasmid:131371	79.412	87	1326	207	39	191	1460	2062556	2061241	0	876	TGGACCCGCGGCGCATTAGCTAGTTGGTGAGGTAACGGCTCACCAAGGCGACGATGCGTAGCCGACCTGAGAGGGTGATCGGCCACACTGGGACTGAGACACGGCCCAGACTCCTACGGGAGGCAGCAGTAGGGAATCTTCCGCAATGGACGAAAGTCTGACGGAGCAACGCCGCGTGAGTGATGAAGGTTTTCGGATCGTAAAGCTCTGTT-GTTAGGGAAGAACAAGTGCCGTTCAAATAGGGCGGCACCTTGACGGTACCTAACCAGAAAGCCACGGCTAACTACGTGCCAGCAGCCGCGGTAATACGTAGGTGGCAAGCGTTGTCCGGAATTATTGGGCGTAAAGGGCTCGCAGGCGGTTTCTTAAGTCTGATGTGAAAGCCCCCGGCTCAACCG…
gene:plasmid:131371	79.412	87	1326	207	39	191	1460	2144366	2143051	0	876	TGGACCCGCGGCGCATTAGCTAGTTGGTGAGGTAACGGCTCACCAAGGCGACGATGCGTAGCCGACCTGAGAGGGTGATCGGCCACACTGGGACTGAGACACGGCCCAGACTCCTACGGGAGGCAGCAGTAGGGAATCTTCCGCAATGGACGAAAGTCTGACGGAGCAACGCCGCGTGAGTGATGAAGGTTTTCGGATCGTAAAGCTCTGTT-GTTAGGGAAGAACAAGTGCCGTTCAAATAGGGCGGCACCTTGACGGTACCTAACCAGAAAGCCACGGCTAACTACGTGCCAGCAGCCGCGGTAATACGTAGGTGGCAAGCGTTGTCCGGAATTATTGGGCGTAAAGGGCTCGCAGGCGGTTTCTTAAGTCTGATGTGAAAGCCCCCGGCTCAACCG…
gene:plasmid:131371	79.381	87	1324	210	37	191	1460	1986186	1984872	0	874	TGGACCCGCGGCGCATTAGCTAGTTGGTGAGGTAACGGCTCACCAAGGCGACGATGCGTAGCCGACCTGAGAGGGTGATCGGCCACACTGGGACTGAGACACGGCCCAGACTCCTACGGGAGGCAGCAGTAGGGAATCTTCCGCAATGGACGAAAGTCTGACGGAGCAACGCCGCGTGAGTGATGAAGGTTTTCGGATCGTAAAGCTCTGTT-GTTAGGGAAGAACAAGTGCCGTTCAAATAGGGCGGCACCTTGACGGTACCTAACCAGAAAGCCACGGCTAACTACGTGCCAGCAGCCGCGGTAATACGTAGGTGGCAAGCGTTGTCCGGAATTATTGGGCGTAAAGGGCTCGCAGGCGGTTTCTTAAGTCTGATGTGAAAGCCCCCGGCTCAACCG…
gene:plasmid:131371	79.381	87	1324	210	37	191	1460	1992122	1990808	0	874	TGGACCCGCGGCGCATTAGCTAGTTGGTGAGGTAACGGCTCACCAAGGCGACGATGCGTAGCCGACCTGAGAGGGTGATCGGCCACACTGGGACTGAGACACGGCCCAGACTCCTACGGGAGGCAGCAGTAGGGAATCTTCCGCAATGGACGAAAGTCTGACGGAGCAACGCCGCGTGAGTGATGAAGGTTTTCGGATCGTAAAGCTCTGTT-GTTAGGGAAGAACAAGTGCCGTTCAAATAGGGCGGCACCTTGACGGTACCTAACCAGAAAGCCACGGCTAACTACGTGCCAGCAGCCGCGGTAATACGTAGGTGGCAAGCGTTGTCCGGAATTATTGGGCGTAAAGGGCTCGCAGGCGGTTTCTTAAGTCTGATGTGAAAGCCCCCGGCTCAACCG…
gene:plasmid:131371	79.381	87	1324	210	37	191	1460	2056729	2055415	0	874	TGGACCCGCGGCGCATTAGCTAGTTGGTGAGGTAACGGCTCACCAAGGCGACGATGCGTAGCCGACCTGAGAGGGTGATCGGCCACACTGGGACTGAGACACGGCCCAGACTCCTACGGGAGGCAGCAGTAGGGAATCTTCCGCAATGGACGAAAGTCTGACGGAGCAACGCCGCGTGAGTGATGAAGGTTTTCGGATCGTAAAGCTCTGTT-GTTAGGGAAGAACAAGTGCCGTTCAAATAGGGCGGCACCTTGACGGTACCTAACCAGAAAGCCACGGCTAACTACGTGCCAGCAGCCGCGGTAATACGTAGGTGGCAAGCGTTGTCCGGAATTATTGGGCGTAAAGGGCTCGCAGGCGGTTTCTTAAGTCTGATGTGAAAGCCCCCGGCTCAACCG…
gene:plasmid:131371	79.383	87	1329	202	40	191	1460	2122617	2121302	0	870	TGGACCCGCGGCGCATTAGCTAGTTGGTGAGGTAACGGCTCACCAAGGCGACGATGCGTAGCCGACCTGAGAGGGTGATCGGCCACACTGGGACTGAGACACGGCCCAGACTCCTACGGGAGGCAGCAGTAGGGAATCTTCCGCAATGGACGAAAGTCTGACGGAGCAACGCCGCGTGAGTGATGAAGGTTTTCGGATCGTAAAGCTCTGTTGTTAGGGAAGAACAAGTACCGTTCAAATAGGGCGGCACCTTGACGGTACCTAACCAG-A-AAGCCACGGCTAACTACGTGCCAGCAGCCGCGGTAATACGTAGGTGGCAAGCGTTGTCCGGAATTATTGGGCGTAAAGGGCTCGCAGGCGGTTTCTTAAGTCTGATGTGAAAGCCCCCGGCTCAACC…
gene:plasmid:131371	79.305	87	1324	211	37	191	1460	1235078	1233764	0	869	TGGACCCGCGGCGCATTAGCTAGTTGGTGAGGTAACGGCTCACCAAGGCAACGATGCGTAGCCGACCTGAGAGGGTGATCGGCCACACTGGGACTGAGACACGGCCCAGACTCCTACGGGAGGCAGCAGTAGGGAATCTTCCGCAATGGACGAAAGTCTGACGGAGCAACGCCGCGTGAGTGATGAAGGTTTTCGGATCGTAAAGCTCTGTT-GTTAGGGAAGAACAAGTGCCGTTCAAATAGGGCGGCACCTTGACGGTACCTAACCAGAAAGCCACGGCTAACTACGTGCCAGCAGCCGCGGTAATACGTAGGTGGCAAGCGTTGTCCGGAATTATTGGGCGTAAAGGGCTCGCAGGCGGTTTCTTAAGTCTGATGTGAAAGCCCCCGGCTCAACCG…
gene:plasmid:131180	79.472	87	1325	208	38	191	1460	3149451	3150766	0	881	TGGACCCGCGGCGCATTAGCTAGTTGGTGAGGTAACGGCTCACCAAGGCGACGATGCGTAGCCGACCTGAGAGGGTGATCGGCCACACTGGGACTGAGACACGGCCCAGACTCCTACGGGAGGCAGCAGTAGGGAATCTTCCGCAATGGACGAAAGTCTGACGGAGCAACGCCGCGTGAGTGATGAAGGTTTTCGGATCGTAAAGCTCTGTT-GTTAGGGAAGAACAAGTGCCGTTCAAATAGGGCGGCACCTTGACGGTACCTAACCAGAAAGCCACGGCTAACTACGTGCCAGCAGCCGCGGTAATACGTAGGTGGCAAGCGTTGTCCGGAATTATTGGGCGTAAAGGGCTCGCAGGCGGTTTCTTAAGTCTGATGTGAAAGCCCCCGGCTCAACCG…
gene:plasmid:131180	79.412	87	1326	207	39	191	1460	1559643	1558328	0	876	TGGACCCGCGGCGCATTAGCTAGTTGGTGAGGTAACGGCTCACCAAGGCGACGATGCGTAGCCGACCTGAGAGGGTGATCGGCCACACTGGGACTGAGACACGGCCCAGACTCCTACGGGAGGCAGCAGTAGGGAATCTTCCGCAATGGACGAAAGTCTGACGGAGCAACGCCGCGTGAGTGATGAAGGTTTTCGGATCGTAAAGCTCTGTT-GTTAGGGAAGAACAAGTGCCGTTCAAATAGGGCGGCACCTTGACGGTACCTAACCAGAAAGCCACGGCTAACTACGTGCCAGCAGCCGCGGTAATACGTAGGTGGCAAGCGTTGTCCGGAATTATTGGGCGTAAAGGGCTCGCAGGCGGTTTCTTAAGTCTGATGTGAAAGCCCCCGGCTCAACCG…
gene:plasmid:131180	79.412	87	1326	207	39	191	1460	2062556	2061241	0	876	TGGACCCGCGGCGCATTAGCTAGTTGGTGAGGTAACGGCTCACCAAGGCGACGATGCGTAGCCGACCTGAGAGGGTGATCGGCCACACTGGGACTGAGACACGGCCCAGACTCCTACGGGAGGCAGCAGTAGGGAATCTTCCGCAATGGACGAAAGTCTGACGGAGCAACGCCGCGTGAGTGATGAAGGTTTTCGGATCGTAAAGCTCTGTT-GTTAGGGAAGAACAAGTGCCGTTCAAATAGGGCGGCACCTTGACGGTACCTAACCAGAAAGCCACGGCTAACTACGTGCCAGCAGCCGCGGTAATACGTAGGTGGCAAGCGTTGTCCGGAATTATTGGGCGTAAAGGGCTCGCAGGCGGTTTCTTAAGTCTGATGTGAAAGCCCCCGGCTCAACCG…
gene:plasmid:131180	79.412	87	1326	207	39	191	1460	2144366	2143051	0	876	TGGACCCGCGGCGCATTAGCTAGTTGGTGAGGTAACGGCTCACCAAGGCGACGATGCGTAGCCGACCTGAGAGGGTGATCGGCCACACTGGGACTGAGACACGGCCCAGACTCCTACGGGAGGCAGCAGTAGGGAATCTTCCGCAATGGACGAAAGTCTGACGGAGCAACGCCGCGTGAGTGATGAAGGTTTTCGGATCGTAAAGCTCTGTT-GTTAGGGAAGAACAAGTGCCGTTCAAATAGGGCGGCACCTTGACGGTACCTAACCAGAAAGCCACGGCTAACTACGTGCCAGCAGCCGCGGTAATACGTAGGTGGCAAGCGTTGTCCGGAATTATTGGGCGTAAAGGGCTCGCAGGCGGTTTCTTAAGTCTGATGTGAAAGCCCCCGGCTCAACCG…
gene:plasmid:131180	79.381	87	1324	210	37	191	1460	1986186	1984872	0	874	TGGACCCGCGGCGCATTAGCTAGTTGGTGAGGTAACGGCTCACCAAGGCGACGATGCGTAGCCGACCTGAGAGGGTGATCGGCCACACTGGGACTGAGACACGGCCCAGACTCCTACGGGAGGCAGCAGTAGGGAATCTTCCGCAATGGACGAAAGTCTGACGGAGCAACGCCGCGTGAGTGATGAAGGTTTTCGGATCGTAAAGCTCTGTT-GTTAGGGAAGAACAAGTGCCGTTCAAATAGGGCGGCACCTTGACGGTACCTAACCAGAAAGCCACGGCTAACTACGTGCCAGCAGCCGCGGTAATACGTAGGTGGCAAGCGTTGTCCGGAATTATTGGGCGTAAAGGGCTCGCAGGCGGTTTCTTAAGTCTGATGTGAAAGCCCCCGGCTCAACCG…
gene:plasmid:131180	79.381	87	1324	210	37	191	1460	1992122	1990808	0	874	TGGACCCGCGGCGCATTAGCTAGTTGGTGAGGTAACGGCTCACCAAGGCGACGATGCGTAGCCGACCTGAGAGGGTGATCGGCCACACTGGGACTGAGACACGGCCCAGACTCCTACGGGAGGCAGCAGTAGGGAATCTTCCGCAATGGACGAAAGTCTGACGGAGCAACGCCGCGTGAGTGATGAAGGTTTTCGGATCGTAAAGCTCTGTT-GTTAGGGAAGAACAAGTGCCGTTCAAATAGGGCGGCACCTTGACGGTACCTAACCAGAAAGCCACGGCTAACTACGTGCCAGCAGCCGCGGTAATACGTAGGTGGCAAGCGTTGTCCGGAATTATTGGGCGTAAAGGGCTCGCAGGCGGTTTCTTAAGTCTGATGTGAAAGCCCCCGGCTCAACCG…
gene:plasmid:131180	79.381	87	1324	210	37	191	1460	2056729	2055415	0	874	TGGACCCGCGGCGCATTAGCTAGTTGGTGAGGTAACGGCTCACCAAGGCGACGATGCGTAGCCGACCTGAGAGGGTGATCGGCCACACTGGGACTGAGACACGGCCCAGACTCCTACGGGAGGCAGCAGTAGGGAATCTTCCGCAATGGACGAAAGTCTGACGGAGCAACGCCGCGTGAGTGATGAAGGTTTTCGGATCGTAAAGCTCTGTT-GTTAGGGAAGAACAAGTGCCGTTCAAATAGGGCGGCACCTTGACGGTACCTAACCAGAAAGCCACGGCTAACTACGTGCCAGCAGCCGCGGTAATACGTAGGTGGCAAGCGTTGTCCGGAATTATTGGGCGTAAAGGGCTCGCAGGCGGTTTCTTAAGTCTGATGTGAAAGCCCCCGGCTCAACCG…
gene:plasmid:131180	79.383	87	1329	202	40	191	1460	2122617	2121302	0	870	TGGACCCGCGGCGCATTAGCTAGTTGGTGAGGTAACGGCTCACCAAGGCGACGATGCGTAGCCGACCTGAGAGGGTGATCGGCCACACTGGGACTGAGACACGGCCCAGACTCCTACGGGAGGCAGCAGTAGGGAATCTTCCGCAATGGACGAAAGTCTGACGGAGCAACGCCGCGTGAGTGATGAAGGTTTTCGGATCGTAAAGCTCTGTTGTTAGGGAAGAACAAGTACCGTTCAAATAGGGCGGCACCTTGACGGTACCTAACCAG-A-AAGCCACGGCTAACTACGTGCCAGCAGCCGCGGTAATACGTAGGTGGCAAGCGTTGTCCGGAATTATTGGGCGTAAAGGGCTCGCAGGCGGTTTCTTAAGTCTGATGTGAAAGCCCCCGGCTCAACC…
gene:plasmid:131180	79.305	87	1324	211	37	191	1460	1235078	1233764	0	869	TGGACCCGCGGCGCATTAGCTAGTTGGTGAGGTAACGGCTCACCAAGGCAACGATGCGTAGCCGACCTGAGAGGGTGATCGGCCACACTGGGACTGAGACACGGCCCAGACTCCTACGGGAGGCAGCAGTAGGGAATCTTCCGCAATGGACGAAAGTCTGACGGAGCAACGCCGCGTGAGTGATGAAGGTTTTCGGATCGTAAAGCTCTGTT-GTTAGGGAAGAACAAGTGCCGTTCAAATAGGGCGGCACCTTGACGGTACCTAACCAGAAAGCCACGGCTAACTACGTGCCAGCAGCCGCGGTAATACGTAGGTGGCAAGCGTTGTCCGGAATTATTGGGCGTAAAGGGCTCGCAGGCGGTTTCTTAAGTCTGATGTGAAAGCCCCCGGCTCAACCG…
gene:proph:177790	80.669	88	269	50	2	36	303	3567896	3568163	2.89e-54	207	GAAAAAATTCCTCCGGGTCGATGGTGATCTGGAGGATGATTTGATTTTAGACTTTATCGCATCAGCAAAAGAACATATAACAGGTGCTACTGGCCTTACATTTCCGAATAACTCAGCACGAGCAGCTATGTGTGTAAAAGCTTTTGTGACGCATTGGTATGAAAACCGGGAGATCGCCGGCACGACATCCAATCTTGATGGGGTGCTGACTATGATGATCAATCAGTTGAAATATGTAGTTCCAGAGG-TGAAGGCTAATGCTGAATGA
gene:proph:177302	80.669	88	269	50	2	36	303	3567896	3568163	2.89e-54	207	GAAAAAATTCCTCCGGGTCGATGGTGATCTGGAGGATGATTTGATTTTAGACTTTATCGCATCAGCAAAAGAACATATAACAGGTGCTACTGGCCTTACATTTCCGAATAACTCAGCACGAGCAGCTATGTGTGTAAAAGCTTTTGTGACGCATTGGTATGAAAACCGGGAGATCGCCGGCACGACATCCAATCTTGATGGGGTGCTGACTATGATGATCAATCAGTTGAAATATGTAGTTCCAGAGG-TGAAGGCTAATGCTGAATGA
gene:plasmid:123884	75.413	91	1151	245	29	106	1234	2020444	2019310	1.09e-148	523	ATTGGACACGTTGACCATGGTAAAACAACATTAACTGCTGCTATCTC-AACAGTACTTCATAAGAAAT-C--TGGTAAAGGTACAG-CTATGGCGTACGATCAAATTGATGGTGCTCCAGAAGAACGTGAGCGCGGTATCACAATCTCTACTGCACACGTTGAGTACGAAACTGAC-ACTCGTCACTATGCACACGTTGACTGCCCAGGACACGCTGACTATGTTAAAAACATGATCACTGGTGCTGCGCAAATGGACGGAGCTATCCTTGTAGTATCTGCTGCTGATGGCCCAATGCCACAAACTCGTGAGCACATCCTTCTTTCTAAAAACGTTGGTGTACCATACATCGTAGTATTCCTTAACAAATGCGACATGGTAGACGACGAAGAGCTTCTT…
gene:vir:633	90.464	94	388	37	0	12	399	3400944	3401331	7.62e-146	512	AGAGCAATTGAAACGAATGAACGACATAAACGATTTGATCAAGCTTATCGCAAGCATTGATCATCGTACATTCTATCGCAAGTCAAAGGATCGCATAGCGTATTTCAGATTTAAGAAAAAACTGTTCTTCGTTGATGATTACACGGGTGATGACGTTTACCCGTATGAAATGGGATACGGTAGTCCGAACGGCTTTTCGCATGGGGGCAACATGTGGCAATTGGTCAACAGCTTTCGAAAGTTCATTATAACAGGGAAATACGGCGAGCTGAGGGATTATAAAGAAATATGGGCTTACAGCTATGAAGGATGTATGAAGATCCGTCAGAAGGCAAAGGAGATCGGTTTCATTGAAAGCGTTGATTACGCCTACAGTTTTGATGAATGG
gene:vir:633	87.436	94	390	46	3	12	399	3553529	3553917	7.84e-126	446	AGAGCAATTGAAACGATTGAACGACATAAACGATTTGATCAAGCTTATCGCAAGCATTGATAGAT-GTACTTTCTACTGTAAGTCAAAGAATCGGATAGCGTATTTCAGGTTTAAGAAAAAATTGTTCTTCGTTGATGATTACACGGGGGATGATGTTTACCCGTATGAATTGGGATACGGTCGTGCAAACGGCTTTTCGCATGGGGGCAACATGTGGCAACTGGTGAACAGCTTTAGAAAATTCATCATAACAGGGAAAAGCGGCGAGCTGGAGAGATTATAAAGAAATATGGGCTTACAGCTATGAAGGATGTATGAAAATCCGTCAGAAGGCGAAGGAGATCGGTTTCATTGAAAGCGTTGATTACGCCTACAGCTTTGGTGAATGG
gene:proph:171603	90.464	94	388	37	0	12	399	3400944	3401331	7.62e-146	512	AGAGCAATTGAAACGAATGAACGACATAAACGATTTGATCAAGCTTATCGCAAGCATTGATCATCGTACATTCTATCGCAAGTCAAAGGATCGCATAGCGTATTTCAGATTTAAGAAAAAACTGTTCTTCGTTGATGATTACACGGGTGATGACGTTTACCCGTATGAAATGGGATACGGTAGTCCGAACGGCTTTTCGCATGGGGGCAACATGTGGCAATTGGTCAACAGCTTTCGAAAGTTCATTATAACAGGGAAATACGGCGAGCTGAGGGATTATAAAGAAATATGGGCTTACAGCTATGAAGGATGTATGAAGATCCGTCAGAAGGCAAAGGAGATCGGTTTCATTGAAAGCGTTGATTACGCCTACAGTTTTGATGAATGG
gene:proph:171603	87.436	94	390	46	3	12	399	3553529	3553917	7.84e-126	446	AGAGCAATTGAAACGATTGAACGACATAAACGATTTGATCAAGCTTATCGCAAGCATTGATAGAT-GTACTTTCTACTGTAAGTCAAAGAATCGGATAGCGTATTTCAGGTTTAAGAAAAAATTGTTCTTCGTTGATGATTACACGGGGGATGATGTTTACCCGTATGAATTGGGATACGGTCGTGCAAACGGCTTTTCGCATGGGGGCAACATGTGGCAACTGGTGAACAGCTTTAGAAAATTCATCATAACAGGGAAAAGCGGCGAGCTGGAGAGATTATAAAGAAATATGGGCTTACAGCTATGAAGGATGTATGAAAATCCGTCAGAAGGCGAAGGAGATCGGTTTCATTGAAAGCGTTGATTACGCCTACAGCTTTGGTGAATGG
gene:vir:1283	89.012	95	1174	128	1	61	1233	3580246	3581419	0	1452	ACGAACATCCAATTCATGACGCAGGACACGGGCAGCGCGAAGCTGTCTTTTTCTTTTACAAAGGATGGCACGCCGTTGCCCCTGTCTGCTGTAGACGCGAAAATCGTTCTATTGTATGAAGATGGGTCATTTTACAAAAAGAGCCTTGCTATCACTGACAAGGTGAACGGAAATGCGGAATATATGCTTTCAGATGAAGAGCTTAAGCACTATGGAACGGTAAAGGCTGAAATCAAACTTTACTATTCAAACGGGCAGGCGCTGGCGACTTCATTTTTTACCTTCTCTATCGCCAAAACGTTAGAAGATCAGAACATCATTCCAACAGCTGACTATTACATTGACGATTTTGAAACGCTGAGAGACGGGGTAAACCACATTGTCGAAGAAATCAGCCAG…
gene:vir:1286	96.382	95	387	14	0	1	387	3582030	3582416	0	638	GTGTGGATGAATTTTGAGAGCTTACAGATCGCAAGAGCATATCTTTTTGGGGAGGTGAAATATCTTGATTTAATGCTGGTGCTGAACATCATTGACATCATTACCGGTGTGATAAAGGCATGGAAATTCAAGGAGCTTCGGAGCCGTAGCGCATGGTTCGGCTATGTGCGTAAGATGCTCAGTTTCCTTGTGGTTATCGTGGCGAATGCTATTGATACGATTATGGATCTGAACGGCGTCCTGACCTTTGCGACCGTTCTTTTTTATATCGCAAATGAGGGCCTGTCCATCACAGAGAATTTGGCGCAGATCGGTGTTAAAATCCCGGCCGCCATCACTGACCGGCTTCACGTAATTGAAAGCGACAACGACCAGAAAACAGAAAAA
gene:proph:184694	98.667	95	225	1	2	1	223	884745	884521	1.21e-111	398	ATGAAAAACGCAAAAAAGAAAACAGGCATTTACAATCTATCAGTCTCATAAAGGCCGCATCACAAATCGCGCCCTTGCCGGCAAATCAGGCGTATCCGCAAGAACGATCGGCAGATGGAAAAAAGAAGGGCGCTGGGACGAGGCGCTTCATAAGAACGCGGAAAGCGGCGGAAAAAAATAACCCGGGCGAAGGTGATGAGTTAAACGAACGCCAGCGGCTGTTTT
gene:proph:177783	72.492	95	4286	1075	82	1	4222	3570512	3574757	0	1288	ATGGCTCAACCAATAGGAAATATGGTCGTTAAGGTCGGCCTTGATGATACAGGATTTAACCGGGGTATTGAAGGCTTAAAAAGGCAGATGCGTCTGGCCAATTCAGAAATGAAGGCAGCCGGAAGCA-TCTATAAAAATGCTGGTGATCAATCAAAGCTCCTGCAATCGCAGATGGAGGGCTTGAGTAATAAGTATA-AG-ATTCAAGGCCGGTTGGTCCAAGAGCA-CCGTCAGCGGTATGAAGAA-CTGGTCAGACAAAAAGGAAAAGACAACCGAGAGACACAGATTCA-GGCGCGGCGTTTGAATGATGCTATTGCGGTTCATGAGAATCTCGGCAAAGAGCTGAATAAAGTCAGCAAAGAGTTTCAGACCATGTCAGACAGCAGCGGTCGGGCT…
gene:proph:177296	72.492	95	4286	1075	82	1	4222	3570512	3574757	0	1288	ATGGCTCAACCAATAGGAAATATGGTCGTTAAGGTCGGCCTTGATGATACAGGATTTAACCGGGGTATTGAAGGCTTAAAAAGGCAGATGCGTCTGGCCAATTCAGAAATGAAGGCAGCCGGAAGCA-TCTATAAAAATGCTGGTGATCAATCAAAGCTCCTGCAATCGCAGATGGAGGGCTTGAGTAATAAGTATA-AG-ATTCAAGGCCGGTTGGTCCAAGAGCA-CCGTCAGCGGTATGAAGAA-CTGGTCAGACAAAAAGGAAAAGACAACCGAGAGACACAGATTCA-GGCGCGGCGTTTGAATGATGCTATTGCGGTTCATGAGAATCTCGGCAAAGAGCTGAATAAAGTCAGCAAAGAGTTTCAGACCATGTCAGACAGCAGCGGTCGGGCT…
gene:proph:171365	78.772	95	570	115	4	1	567	888658	889224	4.24e-105	377	TTGGGCGATTTTTTAACACATCTTGAGGAATACGTCAAAAACTTATATTGCCGCATGGGAATGACCGCCCCTCTCCATATTGATATGCAGATGATTGCCAAGGAGCTTGACATTTGGATTCATTTTGAAGATACGCACAGTATGATGCTGAAGCGGGACGGCATGTACAGCATCGTCCTGAATCAAAAAAAGTCACCCGAAGAGCAATGGCAGGATTTTGCGCACGAACTGTGCCATGTGCTGAAACATACCGGCAACCATTTTCATATGAACAAGCTGTTCAGGGAACTGCAGGAATTTCAGGCCAACCATTTTATGTACCACTTCTGTGTGCCGACCTTTATGCTGTTAAACATGGAGCTTCCCCAGCGAAGGAGCCATGCCGTTATTTTAATCGCA…
gene:proph:177308	76.633	97	1669	374	15	1	1660	3562295	3563956	0	907	ATGAATACAATCAAACAGTTTCTACTTGATTACTCGCGCGATGTGATATCGGGTGAGATTGTGGCATGCGAAAAACACATATGGGCTTGCCAGCGTTTTTTTAAATGATGTGAGTAGGGAAGGCACAAGGGAATTCCCATATGTGTTTGATGACGAAAAAGCTCGTCGGTTCCTTTACTGGATGACACAATTTAAACATACAAAAGGGCCATTACAGGGTGAAAATATTGTTCCTGAACCTATTCAAATTTTCATCTTTGGTAATGTGTACGGCTGGGTGCATAAGGATACCGGCTACCGCCGATTTAAAAAGGTATATTGGCAGGTCGGCCGTAAAAACACCAAAACCCAGAGCCTGGCCTGTGTTGGTTCCTATGAGACGATGGCCAACGATGAATA…
gene:proph:177796	76.633	97	1669	374	15	1	1660	3562295	3563956	0	907	ATGAATACAATCAAACAGTTTCTACTTGATTACTCGCGCGATGTGATATCGGGTGAGATTGTGGCATGCGAAAAACACATATGGGCTTGCCAGCGTTTTTTTAAATGATGTGAGTAGGGAAGGCACAAGGGAATTCCCATATGTGTTTGATGACGAAAAAGCTCGTCGGTTCCTTTACTGGATGACACAATTTAAACATACAAAAGGGCCATTACAGGGTGAAAATATTGTTCCTGAACCTATTCAAATTTTCATCTTTGGTAATGTGTACGGCTGGGTGCATAAGGATACCGGCTACCGCCGATTTAAAAAGGTATATTGGCAGGTCGGCCGTAAAAACACCAAAACCCAGAGCCTGGCCTGTGTTGGTTCCTATGAGACGATGGCCAACGATGAATA…
gene:plasmid:132193	81.081	98	629	99	14	1	618	2056952	2056333	2.56e-137	484	TTTGATCCTGGCTCAGGACGAACGCTGGCGGCGTGCCTAATACATGCAAGTCGAGCG--GACAGATGGGAGCTTGCTCC--CT-GATGTTAGCGGCGGACGGGTGAGTAACACGTGGGTAACCTGCCTGTAAGACTGGGATAACTCCGGGAAACCGGGGCTAATACCGGATGGTTGTTTGAACCGCATGGTTCAGACATAAAAGGTGGCTTCGGCTACCACTTACAGATGGACCCGCGGCGCATTAGCTAGTTGGTGAGGTAACGGCTCACCAAGGCGACGATGCGTAGCCGACCTGAGAGGGTGATCGGCCACACTGGGACTGAGACACGGCCCAGACTCCTACGGGAGGCAGCAGTAGGGAATCTTCCGCAATGGACGAAAGTCTGACGGAGCAACG…
gene:plasmid:132193	80.922	98	629	100	14	1	618	1235301	1234682	1.19e-135	479	TTTGATCCTGGCTCAGGACGAACGCTGGCGGCGTGCCTAATACATGCAAGTCGAGCG--GACAGATGGGAGCTTGCTCC--CT-GATGTTAGCGGCGGACGGGTGAGTAACACGTGGGTAACCTGCCTGTAAGACTGGGATAACTCCGGGAAACCGGGGCTAATACCGGATGGTTGTTTGAACCGCATGGTTCAGACATAAAAGGTGGCTTCGGCTACCACTTACAGATGGACCCGCGGCGCATTAGCTAGTTGGTGAGGTAACGGCTCACCAAGGCAACGATGCGTAGCCGACCTGAGAGGGTGATCGGCCACACTGGGACTGAGACACGGCCCAGACTCCTACGGGAGGCAGCAGTAGGGAATCTTCCGCAATGGACGAAAGTCTGACGGAGCAACG…
gene:plasmid:132193	80.922	98	629	100	14	1	618	1559866	1559247	1.19e-135	479	TTTGATCCTGGCTCAGGACGAACGCTGGCGGCGTGCCTAATACATGCAAGTCGAGCG--GACAGATGGGAGCTTGCTCC--CT-GATGTTAGCGGCGGACGGGTGAGTAACACGTGGGTAACCTGCCTGTAAGACTGGGATAACTCCGGGAAACCGGGGCTAATACCGGATGGTTGTCTGAACCGCATGGTTCAGACATAAAAGGTGGCTTCGGCTACCACTTACAGATGGACCCGCGGCGCATTAGCTAGTTGGTGAGGTAACGGCTCACCAAGGCGACGATGCGTAGCCGACCTGAGAGGGTGATCGGCCACACTGGGACTGAGACACGGCCCAGACTCCTACGGGAGGCAGCAGTAGGGAATCTTCCGCAATGGACGAAAGTCTGACGGAGCAACG…
gene:plasmid:132193	80.922	98	629	100	14	1	618	1986409	1985790	1.19e-135	479	TTTGATCCTGGCTCAGGACGAACGCTGGCGGCGTGCCTAATACATGCAAGTCGAGCG--GACAGATGGGAGCTTGCTCC--CT-GATGTTAGCGGCGGACGGGTGAGTAACACGTGGGTAACCTGCCTGTAAGACTGGGATAACTCCGGGAAACCGGGGCTAATACCGGATGGTTGTCTGAACCGCATGGTTCAGACATAAAAGGTGGCTTCGGCTACCACTTACAGATGGACCCGCGGCGCATTAGCTAGTTGGTGAGGTAACGGCTCACCAAGGCGACGATGCGTAGCCGACCTGAGAGGGTGATCGGCCACACTGGGACTGAGACACGGCCCAGACTCCTACGGGAGGCAGCAGTAGGGAATCTTCCGCAATGGACGAAAGTCTGACGGAGCAACG…
gene:plasmid:132193	80.922	98	629	100	14	1	618	1992345	1991726	1.19e-135	479	TTTGATCCTGGCTCAGGACGAACGCTGGCGGCGTGCCTAATACATGCAAGTCGAGCG--GACAGATGGGAGCTTGCTCC--CT-GATGTTAGCGGCGGACGGGTGAGTAACACGTGGGTAACCTGCCTGTAAGACTGGGATAACTCCGGGAAACCGGGGCTAATACCGGATGGTTGTCTGAACCGCATGGTTCAGACATAAAAGGTGGCTTCGGCTACCACTTACAGATGGACCCGCGGCGCATTAGCTAGTTGGTGAGGTAACGGCTCACCAAGGCGACGATGCGTAGCCGACCTGAGAGGGTGATCGGCCACACTGGGACTGAGACACGGCCCAGACTCCTACGGGAGGCAGCAGTAGGGAATCTTCCGCAATGGACGAAAGTCTGACGGAGCAACG…
gene:plasmid:132193	80.922	98	629	100	14	1	618	2062779	2062160	1.19e-135	479	TTTGATCCTGGCTCAGGACGAACGCTGGCGGCGTGCCTAATACATGCAAGTCGAGCG--GACAGATGGGAGCTTGCTCC--CT-GATGTTAGCGGCGGACGGGTGAGTAACACGTGGGTAACCTGCCTGTAAGACTGGGATAACTCCGGGAAACCGGGGCTAATACCGGATGGTTGTCTGAACCGCATGGTTCAGACATAAAAGGTGGCTTCGGCTACCACTTACAGATGGACCCGCGGCGCATTAGCTAGTTGGTGAGGTAACGGCTCACCAAGGCGACGATGCGTAGCCGACCTGAGAGGGTGATCGGCCACACTGGGACTGAGACACGGCCCAGACTCCTACGGGAGGCAGCAGTAGGGAATCTTCCGCAATGGACGAAAGTCTGACGGAGCAACG…
gene:plasmid:132193	80.922	98	629	100	14	1	618	2122840	2122221	1.19e-135	479	TTTGATCCTGGCTCAGGACGAACGCTGGCGGCGTGCCTAATACATGCAAGTCGAGCG--GACAGATGGGAGCTTGCTCC--CT-GATGTTAGCGGCGGACGGGTGAGTAACACGTGGGTAACCTGCCTGTAAGACTGGGATAACTCCGGGAAACCGGGGCTAATACCGGATGGTTGTCTGAACCGCATGGTTCAGACATAAAAGGTGGCTTCGGCTACCACTTACAGATGGACCCGCGGCGCATTAGCTAGTTGGTGAGGTAACGGCTCACCAAGGCGACGATGCGTAGCCGACCTGAGAGGGTGATCGGCCACACTGGGACTGAGACACGGCCCAGACTCCTACGGGAGGCAGCAGTAGGGAATCTTCCGCAATGGACGAAAGTCTGACGGAGCAACG…
gene:plasmid:132193	80.952	98	630	99	15	1	618	2144590	2143970	1.19e-135	479	TTTGATCCTGGCTCAGGACGAACGCTGGCGGCGTGCCTAATACATGCAAGTCGAGCG--GACAGATGGGAGCTTGCTCC--CT-GATGTTAGCGGCGGACGGGTGAGTAACACGTGGGTAACCTGCCTGTAAGACTGGGATAACTCCGGGAAACCGGGGCTAATACCGGATGGTTGTCTGAACCGCATGGTTCAGACATAAAAAGGTGGCTTCGGCTACCACTTACAGATGGACCCGCGGCGCATTAGCTAGTTGGTGAGGTAACGGCTCACCAAGGCGACGATGCGTAGCCGACCTGAGAGGGTGATCGGCCACACTGGGACTGAGACACGGCCCAGACTCCTACGGGAGGCAGCAGTAGGGAATCTTCCGCAATGGACGAAAGTCTGACGGAGCAAC…
gene:plasmid:132193	80.824	98	631	99	16	1	618	3149226	3149847	1.54e-134	475	TTTGATCCTGGCTCAGGACGAACGCTGGCGGCGTGCCTAATACATGCAAGTCGAGCG--GACAGATGGGAGCTTGCTCC--CT-GATGTTAGCGGCGGACGGGTGAGTAACACGTGGGTAACCTGCCTGTAAGACTGGGATAACTCCGGGAAACCGGGGCTAATACCGGATGGTTGTCTGAACCGCATGGTTCAGAGACAAAAAAGGTGGCTTCGGCTACCACTTACAGATGGACCCGCGGCGCATTAGCTAGTTGGTGAGGTAACGGCTCACCAAGGCGACGATGCGTAGCCGACCTGAGAGGGTGATCGGCCACACTGGGACTGAGACACGGCCCAGACTCCTACGGGAGGCAGCAGTAGGGAATCTTCCGCAATGGACGAAAGTCTGACGGAGCAA…
gene:vir:518	86.057	99	1628	224	2	4	1629	4055156	4053530	0	1746	GAGTTAAAAAACATCGTTCATTCTTACAACATTACAAATATTTTGGGTTATCTTAGACGCTCTCGTCAGGATATGGAGCGAGAAAAA-GAACAGGCGAAGATACGCTAACAGAACAAAAAGAACTCATGAATAAAATACTGAAGTCGATTGAAATCCCCTATGAATTAAAAATGGAAATCGGGTCTGGGGAAAGCATTGAGGGCCGCCCTGTTTTTAAAGAATGTCTTAAAGACCTCGAGGAAGGCAAGTACCAGGCAATTGCTGTTAAAGAAATAACAAGACTCAGCCGCGGGAGCTACAGTGATGCGGGACAAATTGTTAACCTTCTTCAAAGCAAGCGATTGATTATCATTACACCATATAAAGTTTATGACCCTCGAAACCCTGCAGACATGCGT…
gene:proph:171436	86.057	99	1628	224	2	4	1629	4055156	4053530	0	1746	GAGTTAAAAAACATCGTTCATTCTTACAACATTACAAATATTTTGGGTTATCTTAGACGCTCTCGTCAGGATATGGAGCGAGAAAAA-GAACAGGCGAAGATACGCTAACAGAACAAAAAGAACTCATGAATAAAATACTGAAGTCGATTGAAATCCCCTATGAATTAAAAATGGAAATCGGGTCTGGGGAAAGCATTGAGGGCCGCCCTGTTTTTAAAGAATGTCTTAAAGACCTCGAGGAAGGCAAGTACCAGGCAATTGCTGTTAAAGAAATAACAAGACTCAGCCGCGGGAGCTACAGTGATGCGGGACAAATTGTTAACCTTCTTCAAAGCAAGCGATTGATTATCATTACACCATATAAAGTTTATGACCCTCGAAACCCTGCAGACATGCGT…
gene:proph:171370	81.644	99	937	169	3	2	936	880308	879373	0	774	TGAGAAATCAAGATATCAT-CAGAAAGGCGGAAATGTCACTTTCCGCTTTAAAAAGCGGCGGTTTAATGAACCCCGCACAAGCTTCAGCATTTATCCGCATGGTGCAGAACACGCCGACCATTTTCAGCGAATCGCGTGTGATTCAAATGGAAAATGACTCGCAGAAATTTGAAAAAATCGGTTTCGGACAGCGTATTCTGCGTGCCGCTGAGGAAGGAAAAGCCTTAACTGACGATCAGCTGACCGTCCCGGCAACAAGTACGGTGCAGCTGAATACGAAAGAAGTCATTGCGGAAATTAATATCACCTATGACACGCTTGAAAATAATATTGAAAAAGACGGCCTGCAGCAGACGATCATGCAGATTTTGGCGGAGCGGGCGGCAGTCGATATTGAG…
gene:proph:171359	75.939	99	1305	301	11	1	1297	883945	882646	0	658	ATGATTGAAAAAGCGGTCAACCCGCGCTTTGAAGATTATTTGTTCAATTGGAATGAAACGTACCAATTTCTCGTCGGAGGCTACGGCTCGTCAAAAAGCTATCATACCGCGCTGAAAATCATCCTGAAGCTGCTTCGTGAAAAGCGGACGGCGCTTGTCGTGCGGGAAGTTTTCGATACGCACAGAGATTCTACGTTTGCCTTGTTTGAAGATATTATCGGGGAGCTTGAGCTGGGACATGCTGTAAAAGCCGTGTCTTCACCGATGAAGCTGAGATTTTCA-AACGGAAGCCGGATTATGTTTAAAGGGATGGACAACCCGGCCAAATTGAAATCCATTCATCATATTTCACTGATTTGGATTGAAGAATGCTCTGAAGTGAAGTATGAAGGCTTTAA…
gene:proph:171343	76.608	99	513	107	12	1	506	885371	884865	6.29e-73	270	ATGGAAGACTTACTATTTGAATATAAACGCACGCTGAAAGAGACGA-AA-AAAGTGGTACAAGCAGCTGGAGGAAGCCGATGAAACGGTGCTTACTTCAGAAGAACTGAAAGATAAAAAAATCATCAGAACGATCATTACAGATGTGGAATATGTCATCGAATGGCTTGAAAAAGGCCGGCAGCCCGGCATAAGAAGAGCGATAGACCGCAGAGACGCTTATCAGAGAATGCTGATTAAAGATCCGAGAATCATAGAAACCTATTCGCAGGCGC--TGATGTTTGAACCTTCCGGGAATGTGACTGAAGAAGACAGA-ATCAGACTGCGGGACGCATTAGCCGTTTTAACGGATAGAGAAAAAGAAATGCTGCTGCTCCACAAAGCGGAATGCTTTTCA…
gene:vir:1284	92.011	100	363	29	0	1	363	3581416	3581778	2.38e-145	510	ATGATTCAGGTTTATGAATACGATGAAAATTTCATTTTGACTAAACCCGTTCCGATTGAGCCTGATGAAGAAGGAAACTACACAATCCCTGAGAATTGTACAACCGTCCAGCCTCCGTCTTTCATAAAGGCGATGTATCATCCCGCTGAGAAGACATGGACGGAGGCGGCCACCCAAGAAGAAAAAGAAGCCATGGAAAAGCAAATTGAAAGTGGACGGGTACCTTCTCCCGTCGATGAATTGAAAGCTCAGAACGCGGCCATTACAACACAGCTTGCGGAAGCGCAGAGCCTGGCCGAGTCACAAGCGCAAATGATAGCCAATCTTTATCTAGTGCTGGCGGAGGGAGGGAAAGGGGTATGA
gene:vir:1285	97.354	100	189	5	0	1	189	3581775	3581963	5.93e-89	322	ATGATGGATTGGTTTAAAAGCGTTAAAACCATCTACGGATGGGGGCCGCAGTATTACAGTAATGCAGACGTGGCCCATTTTGTTGAGTGGGGAAGAATTACAGAAGACGAATACAAACAAATAACCGGCTTGACCTATCCGATGACAAAACAGCCTGTCAGTGTGGATTTAGGCGGCGCCGCAAACTGA
gene:vir:1307	89.086	100	339	37	0	1	339	3554042	3554380	1.07e-118	422	GTGAAAGATAAAAGAGAAATTGACCGATTGATTGCTGAAAAGGTGATGGGGTGGCAGACTCAAACGTTTCCCAACATCGCTGTTACATCTGCCTACACAGAGGATGGAGAATTGACCATTCCGGAGCAATTTTCTCCGACTAAAAACCTTGATCAAGCTTGGTCGGTAGTGGAGAAATTCAAACTTGTGAAAATTGAAAGAGATTCAAATAGATGTAACGCACCATACCTCGCAGTAATACCGACAGAGACACAAGTTTTCACAGCTATTGCCGAAACGCCTCAGATGGCAATTTGTATAGTGGCTTTAGAGGCCTGCGGCACCGAGGTAAAACAGTGA
gene:vir:1307	88.824	100	340	37	1	1	339	3401456	3401795	4.97e-117	416	GTGAAAGATAAAAGAGAAATTGACCGGTTGATTGCTGAAAAGGTGATGGGGTGGCAGACTCAAACGTTTCCCAACATCGCTGTTACATCTGCCTACACAGAGGATGGAGAATTGACCATTCCGGAGCAATTTTCTCCGACTAAAAACCTTGATCAAGCTTGGTCGGTAGTGGAGAAATTCAAACTTGTGAAAATTGAAAGAGATTCAAATAGATGTAACGCACCATACCTCGCAGTAATACCGACAGAGACACAAGTTTTCACAGCTATTGCCGAAACGCCTCAGATGGCAATTTGTATAGTTGCTTTAGAAAGCCTGCGGCACCGAGGTAAAACAGTGA
gene:vir:702	89.831	100	177	18	0	1	177	9201	9377	1.23e-60	228	TTGGAACCTTACCAACGTTATGAGGAATTGAAGAAGAAAACAATAAAGGTTGTCCATAAAGATAATTACAGTATCCGCTATATAGAACAGGATGAAGCCAGTAATGACTTAGATGAATTTTATAAACAATTTGCTCAGCATTTATTGGAGGCTGCTTTGGAAAGGAGTGCAGAGTAA
gene:plasmid:13101	96.503	100	143	4	1	1	143	2057270	2057129	8.88e-63	235	TTGGTAGAGCACATGGTTTGGGACCATGGGGTCGCAGGTTCGAATCCTGTCTTCCCGACCACTT-CGGGGCCTTAGCTCAGCTGGGAGAGCGCCTGCTTTGCACGCAGGAGGTCAGCGGTTCGATCCCGCTAGGCTCCACCAT
gene:plasmid:13101	96.429	100	140	4	1	1	140	3154814	3154952	4.13e-61	230	TTGGTAGAGCACATGGTTTGGGACCATGGGGTCGCAGGTTCGAATCCTGTCTTCCCGACCA-TTTTGGGGCCTTAGCTCAGCTGGGAGAGCGCCTGCTTTGCACGCAGGAGGTCAGCGGTTCGATCCCGCTAGGCTCCAC
gene:plasmid:13101	98.684	100	76	1	0	67	142	2121110	2121035	9.27e-33	135	GGGGCCTTAGCTCAGCTGGGAGAGCGCCTGCTTTGCACGCAGGAGGTCAGCGGTTCGATCCCGCTAGGCTCCACCA
gene:plasmid:13101	98.684	100	76	1	0	67	142	2142859	2142784	9.27e-33	135	GGGGCCTTAGCTCAGCTGGGAGAGCGCCTGCTTTGCACGCAGGAGGTCAGCGGTTCGATCCCGCTAGGCTCCACCA
gene:plasmid:13101	89.011	100	91	5	4	118	207	3155103	3155189	2.02e-24	108	GGTTCGAGTCCTACAAGG-TCCACC--AC-TTATACGGAGGAATACCCAAGTCTGGCTGAAGGGATCGGTCTTGAAAACCGACAGGGGTGT
gene:plasmid:13101	96.774	100	62	2	0	149	210	2130876	2130815	2.61e-23	104	ATACGGAGGAATACCCAAGTCTGGCTGAAGGGATCGGTCTTGAAAACCGACAGGGGTGTCAA
gene:plasmid:13101	96.721	100	61	2	0	1	61	1986782	1986722	9.4e-23	102	TTGGTAGAGCACATGGTTTGGGACCATGGGGTCGCAGGTTCGAATCCTGTCTTCCCGACCA
gene:plasmid:141403	90.351	100	114	11	0	4	117	1987650	1987537	1.7e-37	150	TGGTGGCGATAGCGAAGAGGTCACACCCGTTCCCATGCCGAACACGGAAGTTAAGCTCTTCAGCGCCGATGGTAGTCGGGGGTTTCCCCCTGTGAGAGTAGGACGCCGCCAAGC
gene:plasmid:141403	90.351	100	114	11	0	4	117	2117970	2117857	1.7e-37	150	TGGTGGCGATAGCGAAGAGGTCACACCCGTTCCCATGCCGAACACGGAAGTTAAGCTCTTCAGCGCCGATGGTAGTCGGGGGTTTCCCCCTGTGAGAGTAGGACGCCGCCAAGC
gene:plasmid:141403	90.351	100	114	10	1	4	117	1555111	1554999	6.11e-37	148	TGGTGGCGATAGCGAAGAGGTCACACCCGTTCCCATGCCGAACACGGAAGTTAAGCTCTTCAGCGCCGATGGTAGTCGGGG-TTTCCCCCTGTGAGAGTAGGACGCCGCCAAGC
gene:plasmid:141403	90.351	100	114	10	1	4	117	2052258	2052146	6.11e-37	148	TGGTGGCGATAGCGAAGAGGTCACACCCGTTCCCATGCCGAACACGGAAGTTAAGCTCTTCAGCGCCGATGGTAGTCGGGG-TTTCCCCCTGTGAGAGTAGGACGCCGCCAAGC
gene:plasmid:141403	90.351	100	114	10	1	4	117	2058083	2057971	6.11e-37	148	TGGTGGCGATAGCGAAGAGGTCACACCCGTTCCCATGCCGAACACGGAAGTTAAGCTCTTCAGCGCCGATGGTAGTCGGGG-TTTCCCCCTGTGAGAGTAGGACGCCGCCAAGC
gene:plasmid:141403	90.351	100	114	10	1	4	117	2139719	2139607	6.11e-37	148	TGGTGGCGATAGCGAAGAGGTCACACCCGTTCCCATGCCGAACACGGAAGTTAAGCTCTTCAGCGCCGATGGTAGTCGGGG-TTTCCCCCTGTGAGAGTAGGACGCCGCCAAGC
gene:plasmid:141403	91.667	100	108	8	1	1	108	3153979	3154085	6.11e-37	148	GTTTGGTGGCGATAGCGAAGAGGTCACACCCGTTCCCATGCCGAACACGGAAGTTAAGCTCTTCAGCGCCGATGGTAGTCGGGG-TTTCCCCCTGTGAGAGTAGGACG
gene:plasmid:141403	89.474	100	114	10	2	4	117	1981714	1981603	2.84e-35	143	TGGTGGCGATAGCGAAGAGGTCACACCCGTTCCCATGCCGAACACGGAAGTTAAGCTCTTCAGCGCCGATGGTAGTCGGGG-TTT-TCCCCCTGAGAGTAGGACGCCGCCAAGC
gene:plasmid:141404	94.425	100	2924	151	8	1	2921	2061051	2058137	0	4486	GGGCGCACGGTGGATGCCTTGGCACTAGGAGCCGATGAAGGACGGGACGAACACCGATATGCTTCGGGGAGCTGTAAGCAAGCTTTGATCCGGAGATTTCCGAATGGGGAAACCCACCACTCGTAATGGAGTGGTATCCATATCTGAATACATAGGATATGAGAAGGCAGACCCGGGGAACTGAAACATCTAAGTACCCGGAGGAAGAGAAAGCAAATGCGATTCCCTGAGTAGCGGCGAGCGAAACGGGACCAGCCCAAACCAAGAGGCTTGCCTCTTGGGGTTGTAGGACACTCTGTACGGAGTTACAAAGGAACGAGGTAGATGAAGAGGTCTGGAAAGGCCCGCCATAGGAGGTAACAGCCCTGTAGTCAAAACTTCGTTCTCTCCTGAGTGGAT…
gene:plasmid:141404	94.425	100	2924	151	8	1	2921	2142687	2139773	0	4486	GGGCGCACGGTGGATGCCTTGGCACTAGGAGCCGATGAAGGACGGGACGAACACCGATATGCTTCGGGGAGCTGTAAGCAAGCTTTGATCCGGAGATTTCCGAATGGGGAAACCCACCACTCGTAATGGAGTGGTATCCATATCTGAATACATAGGATATGAGAAGGCAGACCCGGGGAACTGAAACATCTAAGTACCCGGAGGAAGAGAAAGCAAATGCGATTCCCTGAGTAGCGGCGAGCGAAACGGGACTAGCCCAAACCAAGAGGCTTGCCTCTTGGGGTTGTAGGACACTCTGTACGGAGTTACAAAGGAACGAGGTAGATGAAGAGGTCTGGAAAGGCCCGCCATAGGAGGTAACAGCCCTGTAGTCAAAACTTCGTTCTCTCCTGAGTGGAT…
gene:plasmid:141404	94.393	100	2925	151	9	1	2921	1558080	1555165	0	4481	GGGCGCACGGTGGATGCCTTGGCACTAGGAGCCGATGAAGGACGGGACGAACACCGATATGCTTCGGGGAGCTGTAAGCAAGCTTTGATCCGGAGATTTCCGAATGGGGGAAACCCACCACTCGTAATGGAGTGGTATCCATATCTGAATACATAGGATATGAGAAGGCAGACCCGGGGAACTGAAACATCTAAGTACCCGGAGGAAGAGAAAGCAAATGCGATTCCCTGAGTAGCGGCGAGCGAAACGGGACCAGCCCAAACCAAGAGGCTTGCCTCTTGGGGTTGTAGGACACTCTGTACGGAGTTACAAAGGAACGAGGTAGATGAAGAGGTCTGGAAAGGCCCGCCATAGAAGGTAACAGCCCTGTAGTCAAAACTTCGTTCTCTCCTGAGTGGA…
gene:plasmid:141404	94.391	100	2924	152	8	1	2921	1984682	1981768	0	4481	GGGCGCACGGTGGATGCCTTGGCACTAGGAGCCGATGAAGGACGGGACGAACACCGATATGCTTCGGGGAGCTGTAAGCAAGCTTTGATCCGGAGATTTCCGAATGGGGAAACCCACCACTCGTAATGGAGTGGTATCCATATCTGAATACATAGGATATGAGAAGGCAGACCCGGGGAACTGAAACATCTAAGTACCCGGAGGAAGAGAAAGCAAATGCGATTCCCTGAGTAGCGGCGAGCGAAACGGGACCAGCCCAAACCAAGAGGCTTGCCTCTTGGGGTTGTAGGACACTCTGTACGGAGTTACAAAGGAACGAGGTAGATGAAGAGGTCTGGAAAGGCCCGCCATAGGAGGTAACAGCCCTGTAGTCAAAACTTCGTTCTCTCCTGAGTGGAT…
gene:plasmid:141404	94.393	100	2925	150	10	1	2921	2120938	2118024	0	4481	GGGCGCACGGTGGATGCCTTGGCACTAGGAGCCGATGAAGGACGGGACGAACACCGATATGCTTCGGGGAGCTGTAAGCAAGCTTTGATCCGGAGATTTCCGAATGGGGAAACCCACCACTCGTAATGGAGTGGTATCCATATCTGAATACATAGGATATGAGAAGGCAGACCCGGGGAACTGAAACATCTAAGTACCCGGAGGAAGAGAAAGCAAATGCGATTCCCTGAGTAGCGGCGAGCGAAACGGGACCAGCCCAAACCAAGAGGCTTGCCTCTTGGGGTTGTAGGACACTCTGTACGGAGTTACAAAGGAACGAGGTAGATGAAGAGGTCTGGAAAGGCCCGCCATAGAAGGTAACAGCCCTGTAGTCAAAACTTCGTTCTCTCCTGAGTGGAT…
gene:plasmid:141404	94.391	100	2924	152	8	1	2921	3151014	3153928	0	4481	GGGCGCACGGTGGATGCCTTGGCACTAGGAGCCGATGAAGGACGGGACGAACACCGATATGCTTCGGGGAGCTGTAAGCAAGCTTTGATCCGGAGATTTCCGAATGGGGAAACCCACCACTCGTAATGGAGTGGTATCCATATCTGAATACATAGGATATGAGAAGGCAGACCCGGGGAACTGAAACATCTAAGTACCCGGAGGAAGAGAAAGCAAATGCGATTCCCTGAGTAGCGGCGAGCGAAACGGGACCAGCCCAAACCAAGAGGCTTGCCTCTTGGGGTTGTAGGACACTCTGTACGGAGTTACAAAGGAACGAGGTAGATGAAGAGGTCTGGAAAGGCCCGCCATAGGAGGTAACAGCCCTGTAGTCAAAACTTCGTTCTCTCCTGAGTGGAT…
gene:plasmid:141404	94.357	100	2924	152	10	1	2921	1233516	1230603	0	4473	GGGCGCACGGTGGATGCCTTGGCACTAGGAGCCGATGAAGGACGGGACGAACACCGATATGCTTCGGGGAGCTGTAAGCAAGCTTTGATCCGGAGATTTCCGAATGGGGAAACCCACCACTCGTAATGGAGTGGTATCCATATCTGAATACATAGGATATGAGAAGGCAGACCCGGGGAACTGAAACATCTAAGTACCCGGAGGAAGAGAAAGCAAATGCGATTCCCTGAGTAGCGGCGAGCGAAACGGGACCAGCCCAAACCAAGAGGCTTGCCTCTTGGGGTTGTAGGACACTCTGTACGGAGTTACAAAGGAACGAGGTAGATGAAGAGGTCTGGAAAGGCCCGCCATAGGAGGTAACAGCCCTGTAGTCAAAACTTCGTTCTCTCCTGAGTGGAT…
gene:plasmid:141404	94.359	100	2925	150	11	1	2921	2055225	2052312	0	4473	GGGCGCACGGTGGATGCCTTGGCACTAGGAGCCGATGAAGGACGGGACGAACACCGATATGCTTCGGGGAGCTGTAAGCAAGCTTTGATCCGGAGATTTCCGAATGGGGAAACCCACCACTCGTAATGGAGTGGTATCCATATCTGAATACATAGGATATGAGAAGGCAGACCCGGGGAACTGAAACATCTAAGTACCCGGAGGAAGAGAAAGCAAATGCGATTCCCTGAGTAGCGGCGAGCGAAACGGGACCAGCCCAAACCAAGAGGCTTGCCTCTTGGGGTTGTAGGACACTCTGTACGGAGTTACAAAGGAACGAGGTAGATGAAGAGGTCTGGAAAGGCCCGCCATAGAAGGTAACAGCCCTGTAGTCAAAACTTCGTTCTCTCCTGAGTGGAT…
gene:plasmid:141404	94.258	100	2926	152	12	1	2921	1990618	1987704	0	4458	GGGCGCACGGTGGATGCCTTGGCACTAGGAGCCGATGAAGGACGGGACGAACACCGATATGCTTCGGG-AGCTGTAAGCAAGCTTTGATCCGGAGATTTCCGAATGGGGAAACCCACCACTCGTAATGGAGTGGTATCCATATCTGAATACATAGGATATGAGAAGGCAGACCCGGGGAACTGAAACATCTAAGTACCCGGAGGAAGAGAAAGCAAATGCGATTCCCTGAGTAGCGGCGAGCGAAACGGGACCAGCCCAAACCAAGAGGCTTGCCTCTTGGGGTTGTAGGACACTCTGTACGGAGTTACAAAGGAACGAGGTAGATGAAGAGGTCTGGAAAGGCCCGCCATAGGAGGTAACAGCCCTGTAGTCAAAACTTCGTTCTCTCCTGAGTGGAT…
gene:plasmid:141405	93.436	100	1493	82	14	1	1486	2122825	2121342	0	2200	GGACGAACGCTGGCGGCGTGCCTAATACATGCAAGTCGAGCGGACAGAT-GGGAGCTTGC-TCCCTGATGTTAGCGGCGGACGGGTGAGTAACACGTGGGTAACCTGCCTGTAAGACTGGGATAACTCCGGGAAACCGGGGCTAATACCGGAT-GG-TTGTCTGAACCGCATGGTTCAGA-CA-TAAAAGGTGGCTTCGGCTACCACTTACAGATGGACCCGCGGCGCATTAGCTAGTTGGTGAGGTAACGGCTCACCAAGGCGACGATGCGTAGCCGACCTGAGAGGGTGATCGGCCACACTGGGACTGAGACACGGCCCAGACTCCTACGGGAGGCAGCAGTAGGGAATCTTCCGCAATGGACGAAAGTCTGACGGAGCAACGCCGCGTGAGTGATG…
gene:plasmid:141405	93.432	100	1492	83	14	1	1486	1235286	1233804	0	2198	GGACGAACGCTGGCGGCGTGCCTAATACATGCAAGTCGAGCGGACAGAT-GGGAGCTTGC-TCCCTGATGTTAGCGGCGGACGGGTGAGTAACACGTGGGTAACCTGCCTGTAAGACTGGGATAACTCCGGGAAACCGGGGCTAATACCGGAT-GGTTGTTTGAACCGCATGGTTCAGA-CA-TAAAAGGTGGCTTCGGCTACCACTTACAGATGGACCCGCGGCGCATTAGCTAGTTGGTGAGGTAACGGCTCACCAAGGCAACGATGCGTAGCCGACCTGAGAGGGTGATCGGCCACACTGGGACTGAGACACGGCCCAGACTCCTACGGGAGGCAGCAGTAGGGAATCTTCCGCAATGGACGAAAGTCTGACGGAGCAACGCCGCGTGAGTGATGA…
gene:plasmid:141405	93.369	100	1493	83	14	1	1486	1559851	1558368	0	2194	GGACGAACGCTGGCGGCGTGCCTAATACATGCAAGTCGAGCGGACAGAT-GGGAGCTTGC-TCCCTGATGTTAGCGGCGGACGGGTGAGTAACACGTGGGTAACCTGCCTGTAAGACTGGGATAACTCCGGGAAACCGGGGCTAATACCGGAT-GG-TTGTCTGAACCGCATGGTTCAGA-CA-TAAAAGGTGGCTTCGGCTACCACTTACAGATGGACCCGCGGCGCATTAGCTAGTTGGTGAGGTAACGGCTCACCAAGGCGACGATGCGTAGCCGACCTGAGAGGGTGATCGGCCACACTGGGACTGAGACACGGCCCAGACTCCTACGGGAGGCAGCAGTAGGGAATCTTCCGCAATGGACGAAAGTCTGACGGAGCAACGCCGCGTGAGTGATG…
gene:plasmid:141405	93.369	100	1493	83	14	1	1486	2062764	2061281	0	2194	GGACGAACGCTGGCGGCGTGCCTAATACATGCAAGTCGAGCGGACAGAT-GGGAGCTTGC-TCCCTGATGTTAGCGGCGGACGGGTGAGTAACACGTGGGTAACCTGCCTGTAAGACTGGGATAACTCCGGGAAACCGGGGCTAATACCGGAT-GG-TTGTCTGAACCGCATGGTTCAGA-CA-TAAAAGGTGGCTTCGGCTACCACTTACAGATGGACCCGCGGCGCATTAGCTAGTTGGTGAGGTAACGGCTCACCAAGGCGACGATGCGTAGCCGACCTGAGAGGGTGATCGGCCACACTGGGACTGAGACACGGCCCAGACTCCTACGGGAGGCAGCAGTAGGGAATCTTCCGCAATGGACGAAAGTCTGACGGAGCAACGCCGCGTGAGTGATG…
gene:plasmid:141405	93.369	100	1493	84	13	1	1486	2144575	2143091	0	2194	GGACGAACGCTGGCGGCGTGCCTAATACATGCAAGTCGAGCGGACAGAT-GGGAGCTTGC-TCCCTGATGTTAGCGGCGGACGGGTGAGTAACACGTGGGTAACCTGCCTGTAAGACTGGGATAACTCCGGGAAACCGGGGCTAATACCGGAT-GG-TTGTCTGAACCGCATGGTTCAGA-CATAAAAAGGTGGCTTCGGCTACCACTTACAGATGGACCCGCGGCGCATTAGCTAGTTGGTGAGGTAACGGCTCACCAAGGCGACGATGCGTAGCCGACCTGAGAGGGTGATCGGCCACACTGGGACTGAGACACGGCCCAGACTCCTACGGGAGGCAGCAGTAGGGAATCTTCCGCAATGGACGAAAGTCTGACGGAGCAACGCCGCGTGAGTGATG…
gene:plasmid:141405	93.369	100	1493	82	15	1	1486	1986394	1984912	0	2193	GGACGAACGCTGGCGGCGTGCCTAATACATGCAAGTCGAGCGGACAGAT-GGGAGCTTGC-TCCCTGATGTTAGCGGCGGACGGGTGAGTAACACGTGGGTAACCTGCCTGTAAGACTGGGATAACTCCGGGAAACCGGGGCTAATACCGGAT-GG-TTGTCTGAACCGCATGGTTCAGA-CA-TAAAAGGTGGCTTCGGCTACCACTTACAGATGGACCCGCGGCGCATTAGCTAGTTGGTGAGGTAACGGCTCACCAAGGCGACGATGCGTAGCCGACCTGAGAGGGTGATCGGCCACACTGGGACTGAGACACGGCCCAGACTCCTACGGGAGGCAGCAGTAGGGAATCTTCCGCAATGGACGAAAGTCTGACGGAGCAACGCCGCGTGAGTGATG…
gene:plasmid:141405	93.369	100	1493	82	15	1	1486	1992330	1990848	0	2193	GGACGAACGCTGGCGGCGTGCCTAATACATGCAAGTCGAGCGGACAGAT-GGGAGCTTGC-TCCCTGATGTTAGCGGCGGACGGGTGAGTAACACGTGGGTAACCTGCCTGTAAGACTGGGATAACTCCGGGAAACCGGGGCTAATACCGGAT-GG-TTGTCTGAACCGCATGGTTCAGA-CA-TAAAAGGTGGCTTCGGCTACCACTTACAGATGGACCCGCGGCGCATTAGCTAGTTGGTGAGGTAACGGCTCACCAAGGCGACGATGCGTAGCCGACCTGAGAGGGTGATCGGCCACACTGGGACTGAGACACGGCCCAGACTCCTACGGGAGGCAGCAGTAGGGAATCTTCCGCAATGGACGAAAGTCTGACGGAGCAACGCCGCGTGAGTGATG…
gene:plasmid:141405	93.365	100	1492	84	14	1	1486	2056937	2055455	0	2193	GGACGAACGCTGGCGGCGTGCCTAATACATGCAAGTCGAGCGGACAGAT-GGGAGCTTGC-TCCCTGATGTTAGCGGCGGACGGGTGAGTAACACGTGGGTAACCTGCCTGTAAGACTGGGATAACTCCGGGAAACCGGGGCTAATACCGGAT-GGTTGTTTGAACCGCATGGTTCAGA-CA-TAAAAGGTGGCTTCGGCTACCACTTACAGATGGACCCGCGGCGCATTAGCTAGTTGGTGAGGTAACGGCTCACCAAGGCGACGATGCGTAGCCGACCTGAGAGGGTGATCGGCCACACTGGGACTGAGACACGGCCCAGACTCCTACGGGAGGCAGCAGTAGGGAATCTTCCGCAATGGACGAAAGTCTGACGGAGCAACGCCGCGTGAGTGATGA…
gene:plasmid:141405	93.244	100	1495	83	16	1	1486	3149241	3150726	0	2185	GGACGAACGCTGGCGGCGTGCCTAATACATGCAAGTCGAGCGGACAGAT-GGGAGCTTGC-TCCCTGATGTTAGCGGCGGACGGGTGAGTAACACGTGGGTAACCTGCCTGTAAGACTGGGATAACTCCGGGAAACCGGGGCTAATACCGGAT-GG-TTGTCTGAACCGCATGGTTCAGA-GACAAAAAAGGTGGCTTCGGCTACCACTTACAGATGGACCCGCGGCGCATTAGCTAGTTGGTGAGGTAACGGCTCACCAAGGCGACGATGCGTAGCCGACCTGAGAGGGTGATCGGCCACACTGGGACTGAGACACGGCCCAGACTCCTACGGGAGGCAGCAGTAGGGAATCTTCCGCAATGGACGAAAGTCTGACGGAGCAACGCCGCGTGAGTGAT…
gene:plasmid:13116	87.215	100	438	53	2	1	435	3310013	3310450	8.08e-141	496	ATGCTATCACTTAATAGAGCTTTAAAATTACGTGATTTAGAAGTTTTTCGTGTGCTGAAAGATGGTAACATTTTATCTTACGTAATAATTGAAGATACTCGAAAGCCATTTACAGAAGAAGACAAAAAATTAGAACCACTGTGTTATATGGACGAAGAAGATATTAATGCGATTTTAAACGTTTTTAAGATTTCAATTGTTAATGATGAAAAATTAAATGAAGATGATTCAATTTTTATAAGATCTTACTTTTCTGAATTTGTTAATCATACAAATTTAACGAATTTTATTATTAAAGAATATGTTCAAAAGAATTTATATGATTACGATGATGAAGATGACATCATTTTTTTTAATAGAATTTTACGTAGTATAGGATCAGATTATGTTATCAAAGAA…
gene:plasmid:125193	90.789	100	76	7	0	1	76	2057205	2057130	2.83e-23	102	GGGGCCTTAGCTCAGCTGGGAGAGCGCCTGCTTTGCACGCAGGAGGTCAGCGGTTCGATCCCGCTAGGCTCCACCA
gene:plasmid:125193	90.789	100	76	7	0	1	76	2121110	2121035	2.83e-23	102	GGGGCCTTAGCTCAGCTGGGAGAGCGCCTGCTTTGCACGCAGGAGGTCAGCGGTTCGATCCCGCTAGGCTCCACCA
gene:plasmid:125193	90.789	100	76	7	0	1	76	2142859	2142784	2.83e-23	102	GGGGCCTTAGCTCAGCTGGGAGAGCGCCTGCTTTGCACGCAGGAGGTCAGCGGTTCGATCCCGCTAGGCTCCACCA
gene:plasmid:125193	90.541	100	74	7	0	1	74	3154879	3154952	3.67e-22	99	GGGGCCTTAGCTCAGCTGGGAGAGCGCCTGCTTTGCACGCAGGAGGTCAGCGGTTCGATCCCGCTAGGCTCCAC
gene:plasmid:125194	90.278	100	72	5	2	7	77	2121195	2121125	1.74e-20	93.5	GTAGCTCAGCTGGTTAGAGCGCACGCCTGATAAGCGTGAGGTCGGTGGTTCGAGTCCAC-TCAGGCCCACCA
gene:plasmid:125194	90.278	100	72	5	2	7	77	2142944	2142874	1.74e-20	93.5	GTAGCTCAGCTGGTTAGAGCGCACGCCTGATAAGCGTGAGGTCGGTGGTTCGAGTCCAC-TCAGGCCCACCA
gene:plasmid:125194	88.462	100	78	7	2	1	77	3155687	3155763	1.74e-20	93.5	GGGCCTGTAGCTCAGCTGGTTAGAGCGCACGCCTGATAAGCGTGAGGTCGGTGGTTCGAGTCCAC-TCAGGCCCACCA
gene:plasmid:134729	90.789	100	76	7	0	1	76	2057205	2057130	2.83e-23	102	GGGGCCTTAGCTCAGCTGGGAGAGCGCCTGCTTTGCACGCAGGAGGTCAGCGGTTCGATCCCGCTAGGCTCCACCA
gene:plasmid:134729	90.789	100	76	7	0	1	76	2121110	2121035	2.83e-23	102	GGGGCCTTAGCTCAGCTGGGAGAGCGCCTGCTTTGCACGCAGGAGGTCAGCGGTTCGATCCCGCTAGGCTCCACCA
gene:plasmid:134729	90.789	100	76	7	0	1	76	2142859	2142784	2.83e-23	102	GGGGCCTTAGCTCAGCTGGGAGAGCGCCTGCTTTGCACGCAGGAGGTCAGCGGTTCGATCCCGCTAGGCTCCACCA
gene:plasmid:134729	90.541	100	74	7	0	1	74	3154879	3154952	3.67e-22	99	GGGGCCTTAGCTCAGCTGGGAGAGCGCCTGCTTTGCACGCAGGAGGTCAGCGGTTCGATCCCGCTAGGCTCCAC
gene:plasmid:134730	90.278	100	72	5	2	7	77	2121195	2121125	1.74e-20	93.5	GTAGCTCAGCTGGTTAGAGCGCACGCCTGATAAGCGTGAGGTCGGTGGTTCGAGTCCAC-TCAGGCCCACCA
gene:plasmid:134730	90.278	100	72	5	2	7	77	2142944	2142874	1.74e-20	93.5	GTAGCTCAGCTGGTTAGAGCGCACGCCTGATAAGCGTGAGGTCGGTGGTTCGAGTCCAC-TCAGGCCCACCA
gene:plasmid:134730	88.462	100	78	7	2	1	77	3155687	3155763	1.74e-20	93.5	GGGCCTGTAGCTCAGCTGGTTAGAGCGCACGCCTGATAAGCGTGAGGTCGGTGGTTCGAGTCCAC-TCAGGCCCACCA
gene:plasmid:134726	96.053	100	76	3	0	1	76	2057205	2057130	6.05e-30	124	GGGGCCTTAGCTCAGCTGGGAGAGCGCCTGCTTTGCACGCAGGAGGTCAGCGGTTCGATCCCGCTAGGCTCCACCA
gene:plasmid:134726	96.053	100	76	3	0	1	76	2121110	2121035	6.05e-30	124	GGGGCCTTAGCTCAGCTGGGAGAGCGCCTGCTTTGCACGCAGGAGGTCAGCGGTTCGATCCCGCTAGGCTCCACCA
gene:plasmid:134726	96.053	100	76	3	0	1	76	2142859	2142784	6.05e-30	124	GGGGCCTTAGCTCAGCTGGGAGAGCGCCTGCTTTGCACGCAGGAGGTCAGCGGTTCGATCCCGCTAGGCTCCACCA
gene:plasmid:134726	95.946	100	74	3	0	1	74	3154879	3154952	7.83e-29	121	GGGGCCTTAGCTCAGCTGGGAGAGCGCCTGCTTTGCACGCAGGAGGTCAGCGGTTCGATCCCGCTAGGCTCCAC
gene:plasmid:134555	90.278	100	72	5	2	7	77	2121195	2121125	1.74e-20	93.5	GTAGCTCAGCTGGTTAGAGCGCACGCCTGATAAGCGTGAGGTCGGTGGTTCGAGTCCAC-TCAGGCCCACCA
gene:plasmid:134555	90.278	100	72	5	2	7	77	2142944	2142874	1.74e-20	93.5	GTAGCTCAGCTGGTTAGAGCGCACGCCTGATAAGCGTGAGGTCGGTGGTTCGAGTCCAC-TCAGGCCCACCA
gene:plasmid:134555	88.462	100	78	7	2	1	77	3155687	3155763	1.74e-20	93.5	GGGCCTGTAGCTCAGCTGGTTAGAGCGCACGCCTGATAAGCGTGAGGTCGGTGGTTCGAGTCCAC-TCAGGCCCACCA
gene:plasmid:134556	90.789	100	76	7	0	1	76	2057205	2057130	2.83e-23	102	GGGGCCTTAGCTCAGCTGGGAGAGCGCCTGCTTTGCACGCAGGAGGTCAGCGGTTCGATCCCGCTAGGCTCCACCA
gene:plasmid:134556	90.789	100	76	7	0	1	76	2121110	2121035	2.83e-23	102	GGGGCCTTAGCTCAGCTGGGAGAGCGCCTGCTTTGCACGCAGGAGGTCAGCGGTTCGATCCCGCTAGGCTCCACCA
gene:plasmid:134556	90.789	100	76	7	0	1	76	2142859	2142784	2.83e-23	102	GGGGCCTTAGCTCAGCTGGGAGAGCGCCTGCTTTGCACGCAGGAGGTCAGCGGTTCGATCCCGCTAGGCTCCACCA
gene:plasmid:134556	90.541	100	74	7	0	1	74	3154879	3154952	3.67e-22	99	GGGGCCTTAGCTCAGCTGGGAGAGCGCCTGCTTTGCACGCAGGAGGTCAGCGGTTCGATCCCGCTAGGCTCCAC
gene:plasmid:134942	90.278	100	72	5	2	7	77	2121195	2121125	1.74e-20	93.5	GTAGCTCAGCTGGTTAGAGCGCACGCCTGATAAGCGTGAGGTCGGTGGTTCGAGTCCAC-TCAGGCCCACCA
gene:plasmid:134942	90.278	100	72	5	2	7	77	2142944	2142874	1.74e-20	93.5	GTAGCTCAGCTGGTTAGAGCGCACGCCTGATAAGCGTGAGGTCGGTGGTTCGAGTCCAC-TCAGGCCCACCA
gene:plasmid:134942	88.462	100	78	7	2	1	77	3155687	3155763	1.74e-20	93.5	GGGCCTGTAGCTCAGCTGGTTAGAGCGCACGCCTGATAAGCGTGAGGTCGGTGGTTCGAGTCCAC-TCAGGCCCACCA
gene:plasmid:134943	90.789	100	76	7	0	1	76	2057205	2057130	2.83e-23	102	GGGGCCTTAGCTCAGCTGGGAGAGCGCCTGCTTTGCACGCAGGAGGTCAGCGGTTCGATCCCGCTAGGCTCCACCA
gene:plasmid:134943	90.789	100	76	7	0	1	76	2121110	2121035	2.83e-23	102	GGGGCCTTAGCTCAGCTGGGAGAGCGCCTGCTTTGCACGCAGGAGGTCAGCGGTTCGATCCCGCTAGGCTCCACCA
gene:plasmid:134943	90.789	100	76	7	0	1	76	2142859	2142784	2.83e-23	102	GGGGCCTTAGCTCAGCTGGGAGAGCGCCTGCTTTGCACGCAGGAGGTCAGCGGTTCGATCCCGCTAGGCTCCACCA
gene:plasmid:134943	90.541	100	74	7	0	1	74	3154879	3154952	3.67e-22	99	GGGGCCTTAGCTCAGCTGGGAGAGCGCCTGCTTTGCACGCAGGAGGTCAGCGGTTCGATCCCGCTAGGCTCCAC
gene:plasmid:117289	90.278	100	72	5	2	7	77	2121195	2121125	1.74e-20	93.5	GTAGCTCAGCTGGTTAGAGCGCACGCCTGATAAGCGTGAGGTCGGTGGTTCGAGTCCAC-TCAGGCCCACCA
gene:plasmid:117289	90.278	100	72	5	2	7	77	2142944	2142874	1.74e-20	93.5	GTAGCTCAGCTGGTTAGAGCGCACGCCTGATAAGCGTGAGGTCGGTGGTTCGAGTCCAC-TCAGGCCCACCA
gene:plasmid:117289	88.462	100	78	7	2	1	77	3155687	3155763	1.74e-20	93.5	GGGCCTGTAGCTCAGCTGGTTAGAGCGCACGCCTGATAAGCGTGAGGTCGGTGGTTCGAGTCCAC-TCAGGCCCACCA
gene:plasmid:117293	93.506	100	77	5	0	1	77	1230004	1229928	3.71e-27	115	CGCGGGGTGGAGCAGTTCGGTAGCTCGTCGGGCTCATAACCCGAAGGTCGCAGGTTCAAATCCTGCCCCCGCAACCA
gene:plasmid:117293	93.506	100	77	5	0	1	77	1554979	1554903	3.71e-27	115	CGCGGGGTGGAGCAGTTCGGTAGCTCGTCGGGCTCATAACCCGAAGGTCGCAGGTTCAAATCCTGCCCCCGCAACCA
gene:plasmid:117293	93.506	100	77	5	0	1	77	3155247	3155323	3.71e-27	115	CGCGGGGTGGAGCAGTTCGGTAGCTCGTCGGGCTCATAACCCGAAGGTCGCAGGTTCAAATCCTGCCCCCGCAACCA
gene:plasmid:131372	90.278	100	72	5	2	7	77	2121195	2121125	1.74e-20	93.5	GTAGCTCAGCTGGTTAGAGCGCACGCCTGATAAGCGTGAGGTCGGTGGTTCGAGTCCAC-TCAGGCCCACCA
gene:plasmid:131372	90.278	100	72	5	2	7	77	2142944	2142874	1.74e-20	93.5	GTAGCTCAGCTGGTTAGAGCGCACGCCTGATAAGCGTGAGGTCGGTGGTTCGAGTCCAC-TCAGGCCCACCA
gene:plasmid:131372	88.462	100	78	7	2	1	77	3155687	3155763	1.74e-20	93.5	GGGCCTGTAGCTCAGCTGGTTAGAGCGCACGCCTGATAAGCGTGAGGTCGGTGGTTCGAGTCCAC-TCAGGCCCACCA
gene:plasmid:131376	93.506	100	77	5	0	1	77	1230004	1229928	3.71e-27	115	CGCGGGGTGGAGCAGTTCGGTAGCTCGTCGGGCTCATAACCCGAAGGTCGCAGGTTCAAATCCTGCCCCCGCAACCA
gene:plasmid:131376	93.506	100	77	5	0	1	77	1554979	1554903	3.71e-27	115	CGCGGGGTGGAGCAGTTCGGTAGCTCGTCGGGCTCATAACCCGAAGGTCGCAGGTTCAAATCCTGCCCCCGCAACCA
gene:plasmid:131376	93.506	100	77	5	0	1	77	3155247	3155323	3.71e-27	115	CGCGGGGTGGAGCAGTTCGGTAGCTCGTCGGGCTCATAACCCGAAGGTCGCAGGTTCAAATCCTGCCCCCGCAACCA
gene:plasmid:131181	90.278	100	72	5	2	7	77	2121195	2121125	1.74e-20	93.5	GTAGCTCAGCTGGTTAGAGCGCACGCCTGATAAGCGTGAGGTCGGTGGTTCGAGTCCAC-TCAGGCCCACCA
gene:plasmid:131181	90.278	100	72	5	2	7	77	2142944	2142874	1.74e-20	93.5	GTAGCTCAGCTGGTTAGAGCGCACGCCTGATAAGCGTGAGGTCGGTGGTTCGAGTCCAC-TCAGGCCCACCA
gene:plasmid:131181	88.462	100	78	7	2	1	77	3155687	3155763	1.74e-20	93.5	GGGCCTGTAGCTCAGCTGGTTAGAGCGCACGCCTGATAAGCGTGAGGTCGGTGGTTCGAGTCCAC-TCAGGCCCACCA
gene:plasmid:131185	93.506	100	77	5	0	1	77	1230004	1229928	3.71e-27	115	CGCGGGGTGGAGCAGTTCGGTAGCTCGTCGGGCTCATAACCCGAAGGTCGCAGGTTCAAATCCTGCCCCCGCAACCA
gene:plasmid:131185	93.506	100	77	5	0	1	77	1554979	1554903	3.71e-27	115	CGCGGGGTGGAGCAGTTCGGTAGCTCGTCGGGCTCATAACCCGAAGGTCGCAGGTTCAAATCCTGCCCCCGCAACCA
gene:plasmid:131185	93.506	100	77	5	0	1	77	3155247	3155323	3.71e-27	115	CGCGGGGTGGAGCAGTTCGGTAGCTCGTCGGGCTCATAACCCGAAGGTCGCAGGTTCAAATCCTGCCCCCGCAACCA
gene:proph:184701	98.878	100	802	8	1	1	801	887084	886283	0	1430	ATGACAAAACGAACGATCGAGCAGATACTGGCCGACCTGAAAAACGGAAAACGTCCATTACTGGCGGACAGACCGGAAGAATCAGACGAAAGCCGCTTTGACTGTCCGCTCTGTAAAGATCAGGGCGGTTATCTCAAAAACCAGCTGGGAATGGATGTGTGGGTTAAGTGCCGCTGCGCCGCCGAACGAAAAGCAGAGCGCATCCTCAGCGCAAGTGAGATTACAGGCGCCTTTCGGAAGCTGGATTTCAAAGGATTTATCACGCGGGGCAAGCCTCAGGCAGTCGTCGACGCATATGAGTGCGCCCTTGAATATGTTGAAAACTTCGACAAGATTAAAAACTGCCGGAAAAACAGCATTGCCCTTTTAGGGCGTCCGGGGTCGGGAAAAACCCATCTT…
gene:proph:184700	99.69	100	645	2	0	1	645	887628	886984	0	1181	ATGGCCGATGTATTTGCCGTCAGCGAAAAAACCGTCAGACGGTGGCTTGAGGTTTTGGAACAGCATGAATATATCAAAACCGTCCGCGCCCCTTACGGACTCATCGTCTCCGTAAAGCACTCGAAAAGATTCACGCCGAAAAAGACATTGACCCGCCCGGAAGCAACTGACCGGACAATATCGGCGGATCACCGGGACAAAAATGTCCGGAGAGAAATAGATATAACAAAAAATCATACTGCTGAAGAAACGATTAACGACATTGCCGCCCATTTTATCAGATTAAGGTCTGCACAGGAGGGGCGGAGCGTATACCCGTCGCCCCGGGATTATCAGGCCATCGCCCGTATTGTTTCCCTCGGTGCGTCAGCACAAGAAGCAATCAAATGGCTCGGCGAA…
gene:proph:184699	100	100	180	0	0	1	180	887980	887801	2.59e-92	333	ATGCAGCCGATAATCATCCGTTTCAGCAGCAATCCGGCTGACCAGAGATGTTTAGGAAAAGCAGGCGGTTCGATATCTTTTACCGCTTGCGGACTTCCGGTATTCCGATTTGATAACCGATTGCAGTATGAACGCTATATAGGTCTGAAGACAAACGGAGACGTCCCTTATGAATCGTAA
gene:proph:184698	99.706	100	340	0	1	1	339	888170	888509	9.82e-179	621	ATGATAGGCGGAAGATTAAAGAGTCTCAGAGGAAAGAAAACGCAGGAAGAAGTCGCAAATCATATCGGTGTCTCGCGCGCCAGATATTCTCATTATGAAAACGGCCGATCTGAACCCGATTACGACACGCTGCAAAAGCTTGCGGATTATTTCAAAGTGTCGACTGATTATTTGTTAACCGGAAAAGAACCTTCAGATGAAGACATGTTTGCCGATCCCGACCTGCAGATCGCATATCGGGACATGCAGGACTTTTCCCCCGGAGAGCAAACAGCAGGCCATTGAATTCATTAATTATTTAAAAGAAAAAGAGAAAAACCGCAGGCCGAAACATAAATAA
gene:proph:184697	99.155	100	592	4	1	1	591	888658	889249	0	1064	TTGGGCGATTTTTTAACACATCTTGAGGAATACGTCAAAAACTTATATTGCCGCATGGGAATGACCGCCCCTCTCCATATTGATATGCAGATGATTGCCAAGGAGCTTGACATTTGGATTCATTTTGAAGATACGCACAGTATGATGCTGAAGCGGGACGGCATGTACAGCATCGTCCTGAATCAAAAAAAGTCACCCGAAGAGCAATGGCAGGATTTTGCGCACGAACTGTGCCATGTGCTGAAACATACCGGCAACCATTTTCATATGAACAAGCTGTTCAGGGAACTGCAGGAATTTCAGGCCAACCATTTTATGTACCACTTCTGTGTGCCGACCTTTATGCTGTTAAACATGGAGCTTCCCCAGCGAAGGAGCCATGCCGTTATTTTAATCGCA…
gene:proph:184696	98.52	100	608	7	2	1	606	889995	889388	0	1072	ATGAAAGATAGATATGATAATTTCGCAGCCCTATCTGCTGCTGAATCGGAATACAGAATTATTTATGAAGAAAAAGAGGGAAGTAAATGTATCGTCCTCGCTCCCCACGGCGGCAGGATTGAGCCGGGTGTCAGTGAGCTGGTGCGGGCATTTTCTGACCAAAGCTCAATTTATTTATTTGAAGGAACGAAGCGGTGCGATAACCGTTCTCTCCATTTGACAAGCACACGTTTTGACGAACCCCTGGCTTTAGAAAAAGTGACCGCCCATCATTACGGATTGGCTTTTCATGGGTATCATGATCTGAAAAAAGGCAAATACACTCGTCGGGGGCGCGGATCTGGAAAAAGCAAGACTGATTTGTGATCTGCTGCGTGAAGCGGGGTTTGATGCCGAGCT…
gene:proph:184693	99.222	100	514	3	1	1	513	885371	884858	0	926	ATGGAAGACTTACTATTTGAATATAAACGCACGCTGAAAGAGACGAAAAAAGTGGTACAAGCAGCTGGAGGAAGCCGATGAAACGGTGCTTACTTCAGAAGAACTGAAAGATAAAAAAATCATCAGAACGATCATTACAGATGTGGAATATGTCATCGAATGGCTTGAAAAAGGCCGGCAGCCCGGCATAAGAAGAGCGATAGACCGCAGAGACGCTTATCAGAGAATGCTGATTAAAGATCCGAGAATCATAGAAACCTATTCGCAGGCGCTGATGTTTGAACCTTCCGGGAATGTGACTGAAGAAGACAGAATCAGACTGCGGGACGCATTAGCCGTTTTAACGGATAGAGAAAAAGAAATGCTGCTGCTCCACAAAGCGGAATGCTTTTCATATGA…
gene:proph:184692	97.549	100	204	5	0	1	204	885688	885485	2.94e-97	350	ATGAATCCTAAAAAACTGACTGACATTGAACATACAACATTACAAAGCCAGCTGGAAGAAGGCAAGGTTCGGGTGATTATTATAGACGGACTGAAGAAGGAAGCATGGCTCGCCGAAGCGCCGGAGCACGGCAAAACGCTTGTCGAAACGCGAAAAGGGGATCTGGCCCGGGTCGAATATGAAATCGGCTTTAAATTGAATTAA
gene:proph:184691	99.123	100	342	2	1	1	342	886018	885678	1.66e-176	614	TTGCAAGAAAAACACAGCCCCGCTCCATGGCGGGCCGTACACAGCGGAGAAGAAAAAACCATTTACATTTATTCCGCTTACAGCGAAGCGGATAAAGAGAAGTTCCCTTATTCAAACGGAAGGCTCATCGCGGCCGTTTTCAACTTAAGTTCATACTCTCAGCAGATCAACGCGGCATTGATGGCAAAAGCCCCGGAACTTTTTGAGGCGGCCGAAACGGCTCTCCGCCTGCTCCGGG-AGAAAGTTCTGAAGAAAAAGAAGCGTTCATAAATGAGCTCGGAAGCCTCATACATGAAGTAAACATCCTGAAAAAAACGGAGGACGTAAAACATGAATCCTAA
gene:proph:184690	100	100	168	0	0	1	168	886283	886116	1.12e-85	311	ATGTGTAAGCTGTGCGGGCCGAAGAAGGTCATTGTGACGGAAACGGGTTTCGGCGCTGTCTTTCACCCTTGCCCGAACTGCAAAACAGGCACTGATTTAACGCCGGTCATTAAACGTCTTGAGCGAATGGTTCAAGACGCAAAAGCGAGGCTTGATGCACGTGTATAA
gene:proph:184689	99.659	100	879	3	0	1	879	861735	860857	0	1607	ATGGTAAAGATCACACAGGATTTTATCCCGGCAGGAAACAATAACCGCCCAGGCTATGCAATGACACCGATTTACATTACGGTGCACAATACAGCCAATACTGCAGTCGGAGCTAACGCCAAAAGTCACGCAAGCTATGTGAAAAATCCCGATACACCGACAAGCTGGCATTTCACAGTCGATGATACGGAAATTTATCAGCATCTTCCGCTGAACGAAAACGGCTGGCATGCCGGTGACGGAAACGGGGACGGCAACCGTAAATCCATTGGTATTGAAATTTGTGAAAACGCAGACGGCAACTTTTCACAGGCCGTGGCAAACGCCCAATGGCTCATCCGCACATTAATGACCTCGCACGGCATCCCGCTTGCAAATGTCGTTGCGCACAAGCATTGG…
gene:proph:184688	100	100	264	0	0	1	264	862012	861749	7.94e-139	488	ATGAAATTCGCGGACAAAGGCACGGTCGTCAGGACGGTGCTTCTTTTGCTTGCTTTATTGAATCAAACTTTGCTGATGTTCGGCAAATCGCCGCTGAATATTCAGGAGGACCAGGTCAGCCAGCTTGCAGATACGCTGTATGCCGCCGGGTCGGCCGTTTTTACAATCATAACGACTGCCGCCGCCTGGTTTAAAAACAATTACGTTACAGCAAAAGGGAAAAAACAGCAGGCTTTATTAAAAATAAACAATTTATCGAAATAG
gene:proph:184687	99.621	100	264	1	0	1	264	862289	862026	3.69e-137	483	GTGCTTCTGGATGAACAAGCGGTGCAAAAAGAATTCGCAGGCATCAAAGGTGAACAAAAGGTGCTTGAACAGCGGGTAGCCGCATTAGAGCGGGTATCCGACCGGCAGGATCAGCAAATCATGACGCTGAATGAAAAACTGAACAAAATTGACGAAAACACAACATGGATTAAGCGGACCATTACAGGAGCGATCGTGACAGCAATCTGCACGGGCGTCATTGGCGGAGCCATCGCCATCATGTACAATCTGCTGCAAAAGTAA
gene:proph:184686	97.641	100	763	17	1	1	762	863103	862341	0	1308	ATGAAAAAGCATTCATTTGAATTTCCCGCCGATCAACTTGGCAGACCCGGCGCCGTAAAAGCTTACCGCGGTAACAAAAACGATTATGTCACACCTGTTGCTGATTTGTCCGGAATGGCAGAGCTTCTTACCAATACGCCGCTAGAAGCGATTGAAGTTTACAGCCAATTCGGACAAGACCGTTTAGGAGCCGTCTTAATAGACAGAGCACAGGGGGTGGGCTTATTCGGACCGCAGCGGAACTCTTTTTATTGAAGAGAGCGAGGATAACAATTCGTGGACAGCTTCACATTTTGTCGCAGTCAAAGGCGGAGTGCTGACCGCTTCGGGGTGGGTCTTCCTGACAAAACGATATTACCGGTTCCGTTTTGAAAACGGAAATCAAAAGCAGTCCGAATT…
gene:proph:184685	99.495	100	198	1	0	1	198	863357	863160	1.32e-100	361	ATGAAGAGACTTAACTTTTGGGTTTACGCTTTGTTTTATAAGTGGGCCACAATAGAAATGGTAAAACAAGCTATGGGCTATGATGACTGCTCTGCCGAAGATCTGGCTGAAGGTGTGGCCGCGAAGTATATCACGCCTGAGGAATTTCAAGAAATAACGGGTGAAACATACGAAAACTATAAAAATGCTGTGTCATAA
gene:proph:184683	98.681	100	379	4	1	1	378	890105	890483	0	671	ATGGGGTTCATCAATGGATTGCTGGGCAATGCGTCGACAATATCGACGGCTGAAGCAAAAAGCAGAACTGGCTCGTATTCTGCTGGAAGGTGAGAATGTCAACGCCGCATTTAAGCTTGTCCGAGATATCATTGTCTTTACGGATAAGCGTCTTATTCTTGTTGATAAACAGGGACTCACAGGGAAGAAAACGGAGATTCAATCCATTCCGTACAAGAGCATTTCCAGATTCAGCGTAGAAACTGCCGGCCGCTTTGACCTTGATTCAGAGCTGAAAATTTGGATTTCAGGCGCGGAGCTTCCCGCTGTCTCAAAGCAGTTTAAAAAAGATGAAAGCATTTATGATATTCAAAAGGCCCTTGCAGCAGTTTGTATGTAA
gene:proph:184682	98.954	100	956	8	2	1	954	891475	890520	0	1709	GTGGGGATTGAAGTGAAAAAAACGGCTCGTATCGGCTGATAAATATGCGTTAAAATGTCCGAATCCGATGACGCCGGAGTATATTACCATTCATAACACGGCAAACGACGCATCCGCCGCTAATGAAATCAGCTATATGACGGGAAACAGCGAATCAACGAGCTATCATTTTGCGGTTGATGACAAAGAAGTGATCCAGGGAATTCCGTTGGACCGGAATGCCTGGCATTCGGGAGACGGCACGAACGGTACCGGAAACCGAAAGTCGATTGCTATAGAAATCTGTTACAGCAAGTCAGGCGGCGAACGGTACAGAGCCGCAGAAGAACTGGCGATTGCGTTCGCGGCGCAGCTTTTGAAAGAACGGGGGCTGGGGGATTGACAGAATCAGAAAGCATC…
gene:proph:184681	98.519	100	135	2	0	1	135	891752	891618	4.18e-64	239	ATGAAATCTAAACTGTTGTCAGGATTGCTGCTTGTTGCTGTCGGGTTCAGCTTTACACAGGTGATCGGCCATGAAAGCCATTTGGAAAACCAAGCGGACGGCACATTCCATATTGCCGCGCGCAACCAAACATAA
gene:proph:184680	99.471	100	1134	3	3	1	1131	892875	891742	0	2058	ATGAAGCAGACTATTCCGTCCTCTTTTGTCGGGCTCAAAATTAATGAATGGTATACCCATATCCGGCAGTTTCACGTCCTTGAGGCGGAGCGCGTCAAACGTGAAGTAGAGAGAGAGATCGAGGATATGGAAGAAGATCAGGATCTGCTGCTGTATTATTCATTAATGGAATTCAGACACCGTGTCATGCTGGATTACATCAAGCCCTTAAAAAGAGGACCCTTCTCAGCCTGAGTTTTCAGAATTATTGGAAGACATTGAAGGCAACCAGTATAAACTGACAGGACTGCTTGATTACTACTTTAATTTTTTTTCGAGGAATGTACGAATTTAAACAGAAAATGTTCCTAAACGCCATGATGTATTACAAACGGGCTGAAAAAAACCTTGCACTCGTTT…
gene:proph:177756	81.798	100	445	79	2	1	444	876067	875624	1.45e-103	372	ATGGCATTAAAAGCGCAAAACACGATTTCAGGAAAAGAAGGCCGTTTATTTCTCGACGGAGAAGAGATGGCGCATATTAAAACGTTTGAAGCAAACGTGGAAAAAAACAAATCAGAAGTAAACATCATGGGCCGCCGCATGACGGGACATAAAACAACAGGCGCCAACGGAACGGGCACGGCAACATTCTATAAGGTCACATCCAAATTCGCCGTCCTT-ATGATGGATTACGTCAAAAAAGGCAGCGACCCGTATTTTACACTGCAAGCCGTTCTTGATGACAAATCATCGGGCCGCGGAACAGAACGCGTCACTCTGTATGACGTCAACTTTGATTCTGCAAAAATCGCCGGACTGGACGTAGACTCAGAAGCACTCGAAGAAGAAGTGCCGTTTAC…
gene:proph:177334	81.798	100	445	79	2	1	444	876067	875624	1.45e-103	372	ATGGCATTAAAAGCGCAAAACACGATTTCAGGAAAAGAAGGCCGTTTATTTCTCGACGGAGAAGAGATGGCGCATATTAAAACGTTTGAAGCAAACGTGGAAAAAAACAAATCAGAAGTAAACATCATGGGCCGCCGCATGACGGGACATAAAACAACAGGCGCCAACGGAACGGGCACGGCAACATTCTATAAGGTCACATCCAAATTCGCCGTCCTT-ATGATGGATTACGTCAAAAAAGGCAGCGACCCGTATTTTACACTGCAAGCCGTTCTTGATGACAAATCATCGGGCCGCGGAACAGAACGCGTCACTCTGTATGACGTCAACTTTGATTCTGCAAAAATCGCCGGACTGGACGTAGACTCAGAAGCACTCGAAGAAGAAGTGCCGTTTAC…
gene:proph:171592	89.831	100	177	18	0	1	177	9201	9377	1.23e-60	228	TTGGAACCTTACCAACGTTATGAGGAATTGAAGAAGAAAACAATAAAGGTTGTCCATAAAGATAATTACAGTATCCGCTATATAGAACAGGATGAAGCCAGTAATGACTTAGATGAATTTTATAAACAATTTGCTCAGCATTTATTGGAGGCTGCTTTGGAAAGGAGTGCAGAGTAA
gene:proph:171354	84.252	100	1143	171	9	1	1137	892881	891742	0	1105	TTGAGGATGAAGCAGACTATTCCGTCCTCTTTTGTCGGGCTCAAAATTAATGAATGGTATACCCATATCCGGCAGTTTCACGTCCTTGAGGCGGAGCGCGTCAAACGTGAAGTAGAGAGAGAGATCGAGGATATGGAAGAAGATCAGGATCTGCTGCTGTATTATTCATTAATGGAATTCAGACACCGTGTCATGCTGGATTACATCAAGCCCTTAAAAAGAGGACCCTTCTCAGCCTGAGTTTTCAGAATTATTGGAAGACATTGAAGGCAACCAGTATAAACTGACAGGACTGCTTGATTACTACTTTAATTTTTTTTCGAGGAATGTACGAATTTAAACAGAAAATGTTCCTAAACGCCATGATGTATTACAAACGGGCTGAAAAAAACCTTGCAC…
gene:proph:171353	85.602	100	382	48	4	1	378	890105	890483	2.62e-110	394	ATGGGGTTCATCAATGGATTGCTGGGCAATGCGTCGACAATATCGACGGC---TGAAGCAAAAAGCAGAACTGGCTCGTATTCTGCTGGAAGGTGAGAATGTCAACGCCGCATTTAAGCTTGTCCGAGATATCATTGTCTTTACGGATAAGCGTCTTATTCTTGTTGATAAACAGGGACTCACAGGGAAGAAAACGGAGATTCAATCCATTCCGTACAAGAGCATTTCCAGATTCAGCGTAGAAACTGCCGGCCGCTTTGACCTTGATTCAGAGCTGAAAATTTGGATTTCAGGCGCGGAGCTTCCCGCTGTCTCAAAGCAGTTTAAAAAAGATGAAAGCATTTATGATATTCAAAAGGCCCTTGCAGCAGTTTGTATGTAA

## Sheet: Table S8
Table S8. BV379 genome alignment results to the ISFinder database.
Sequences producing significant alignments	IS Family	Group	Origin	Score (bits)	E. value	subject start	subject end	subject start	subject end	subject start	subject end	subject start	subject end	subject start	subject end	subject start	subject end
ISBsu1	IS3	IS150	Bacillus subtilis	2147	0	894481	895758	158331	159607	2440050	2441342	3972785	3974074
ISErh1	IS3	IS150	Erysipelothrix rhusiopathiae	89.7	4e-14	895496	895580	2440237	2440321	158509	158593	3973804	3973888
ISLse4	IS3	IS150	Listeria seeligeri	58	0.0001	2440231	2440307	158503	158579	895510	895586
ISBt2	IS3	IS150	Bacillus thuringiensis	58	0.0001	3973049	3973085
ISBce5	IS4	IS231	Bacillus cereus	54	0.002	95031	95076
ISTli1	IS982		Thermococcus litoralis	50.1	0.03	827352	827376
ISLmo1	IS3	IS150	Listeria monocytogenes	50.1	0.03	894846	894878	159209	159241	3973156	3973185	2440942	2440970	2440231	2440307	158503	158579
ISSau4	IS3	IS150	Staphylococcus aureus	50.1	0.03	894846	894878	159209	159241	2440237	2440259	158509	158531	3973156	3973185	2440942	2440970
ISCot1	ISKra4	ISAzba1	Candidatus Odyssella	48.1	0.12	1755854	1755877
ISAbe14	ISL3		Acinetobacter bereziniae	46.1	0.47	1460326	1460360
ISKpn25	ISL3		Klebsiella pneumoniae	46.1	0.47	1462515	1462561
IS1170	IS1380	IS942	Bacteroides thetaiotaomicron	46.1	0.47	3694001	3694023
ISArsp14	ISNCY		Arthrobacter sp.	44.1	1.9	1975622	1975651	2972945	2972977
ISAba17	IS66		Acinetobacter baumannii	44.1	1.9	1812348	1812373
ISAusp1	IS1595	ISNha5	Aurantimonas sp.	44.1	1.9	3065767	3065788
ISSph9	IS66		Sphingopyxis sp.	42.1	7.4	2417739	2417759
ISSphsp3	IS3	IS2	Sphingobium sp.	42.1	7.4	1797074	1797094
ISLiv1	IS1182		Listeria ivanovii	42.1	7.4	3611649	3611673
ISBusp6	IS1634		Burkholderia sp.	42.1	7.4	822339	822359
ISBli7	IS21		Brevibacterium linens	42.1	7.4	3537962	3537982
ISHco2	IS6		Halanaerobium congolense	42.1	7.4	242077	242097
ISCfr8	IS21		Citrobacter freundii	42.1	7.4	2316492	2316512
MICBth1	IS4	IS231	Bacillus thuringiensis	42.1	7.4	95031	95059
MICBce5	IS4	IS231	Bacillus cereus	42.1	7.4	95031	95059
MICBce6	IS4	IS231	Bacillus cereus	42.1	7.4	95031	95059
MICBce2	IS4	IS231	Bacillus cereus	42.1	7.4	95031	95059
ISDph1	ISNCY	ISDol1	Desulfotignum phosphitoxidans	42.1	7.4	1433960	1433984
ISRtr6	ISNCY	ISDol1	Rhizobium tropici	42.1	7.4	69966	69990
ISSag12	IS3	IS150	Streptococcus agalactiae	42.1	7.4	15718	15738
ISEcl3	IS5	IS903	Enterobacter cloacae	42.1	7.4	2108590	2108610
ISPth1	IS5	IS903	Paracoccus thiocyanatus	42.1	7.4	2159432	2159452
ISMaq6	IS5	IS5	Marinobacter aquaeolei	42.1	7.4	355855	355875
ISPfr16	IS30		Propionibacterium freudenreichii	42.1	7.4	2993375	2993399
ISKol1	IS21		Kosmotoga olearia	42.1	7.4	3626860	3626884
ISDpr6	IS1380		delta proteobacterium	42.1	7.4	3239172	3239192
ISDpr5	IS1380		delta proteobacterium	42.1	7.4	3239172	3239192
ISOih1	IS1182		Oceanobacillus iheyensis	42.1	7.4	1907422	1907474
ISAde3	IS3	IS407	Anaeromyxobacter dehalogenans	42.1	7.4	4019185	4019205
ISMxa3	IS66	ISBst12	Myxococcus xanthus	42.1	7.4	2750848	2750868
ISLsp3	IS1380		Leptospirillum rubarum	42.1	7.4	979961	979981
ISIlo12	IS3	IS3	Idiomarina loihiensis	42.1	7.4	2339041	2339061
ISSav4	IS701		Streptomyces avermitilis	42.1	7.4	509944	509968
ISRba1	IS4	IS4	Rhodopirellula baltica	42.1	7.4	224400	224420
ISAzo7	IS1595	ISSod11	Azoarcus sp.	42.1	7.4	1116411	1116431
ISMmy2	IS3	IS150	Mycoplasma mycoides	42.1	7.4	2335531	2335555
ISFal3B	IS5	IS1031	Frankia alni	42.1	7.4	603496	603520
ISFal3A	IS5	IS1031	Frankia alni	42.1	7.4	603496	603520
IS943	IS4	ISPepr1	Bacteroides fragilis	42.1	7.4	1002544	1002564
ISSis2	IS200/IS605	IS605	Sulfolobus islandicus	42.1	7.4	3743587	3743607
ISLhe6	IS3	IS150	Lactobacillus helveticus	42.1	7.4	2402307	2402327
ISMbov3	IS1634		Mycoplasma bovis	42.1	7.4	1101911	1101931
IS231T	IS4	IS231	Bacillus anthracis	42.1	7.4	3181601	3181625
IS231R	IS4	IS231	Bacillus anthracis	42.1	7.4	3181601	3181625
ISSf1	IS5	IS1031	Shigella flexneri	42.1	7.4	1139679	1139699
IS30H	IS30		Escherichia hermannii	42.1	7.4	3513922	3513942
IS1634	IS1634		Mycoplasma mycoides	42.1	7.4	1101911	1101931
IS1221I	IS3	IS150	Mycoplasma hyopneumoniae	42.1	7.4	2255470	2255490
IS1221H	IS3	IS150	Mycoplasma hyopneumoniae	42.1	7.4	2255470	2255490
IS1221C	IS3	IS150	Mycoplasma hyorhinis	42.1	7.4	2255470	2255490
IS1221B	IS3	IS150	Mycoplasma hyorhinis	42.1	7.4	2255470	2255490
IS1221A	IS3	IS150	Mycoplasma hyorhinis	42.1	7.4	2255470	2255490

## Sheet: Table S9
Table S9. BV379 genome alignment results to the Comprehensive Antibiotic Resistance Database (CARD).
ORF_ID	Contig	Start	Stop	Orientation	Cut_Off	Pass_Bitscore	Best_Hit_Bitscore	Best_Hit_ARO	Best_Identities	ARO	Model_type	SNPs_in_Best_Hit_ARO	Other_SNPs	Drug Class	Resistance Mechanism	AMR Gene Family	Predicted_DNA	Predicted_Protein	CARD_Protein_Sequence	Percentage Length of Reference Sequence	ID	Model_ID	Nudged	Note
BV379_2181 # 1620682 # 1621731 # -1 # ID=1_2181;partial=00;start_type=ATG;rbs_motif=AGGA;rbs_spacer=9bp;gc_cont=0.343	BV379_2181	1620682	1621731	-	Strict	600	701.8	clbA	99.71	3002814	protein homolog model	n/a	n/a	lincosamide antibiotic; streptogramin antibiotic; streptogramin A antibiotic; oxazolidinone antibiotic; phenicol antibiotic; pleuromutilin antibiotic	antibiotic target alteration	Cfr 23S ribosomal RNA methyltransferase	ATGCAACAAAAAAACAAGTATATAAGAATTCAAGAGTTCTTGAAGCAAAATAAATTTCCTGATTTTAGAATGAATCAAATCAAAAATGCTGTATTCCAAGGGAGAATAAATCATTTCAATGAAATAACGGTTCTTCCTAAATCCTTGAGAAAATTGTTAATAGAGGAGTTCGGAGAGTCAATTTTAAATATTGCTCCTTTAAAAGTGCAGCATTCTGAGCAAGTTACAAAAGTCTTATTTGAAATTTCAGGAGACGAAAAAATAGAAACGGTTAATATGAAATATAAAGCCGGTTGGGAGTCATTTTGTATATCCTCGCAGTGCGGCTGTCATTTCGGCTGTACATTTTGTGCAACAGGAGATATTGGTTTAAAACGCAATTTAACGTCAGATGAAATG…	MQQKNKYIRIQEFLKQNKFPDFRMNQIKNAVFQGRINHFNEITVLPKSLRKLLIEEFGESILNIAPLKVQHSEQVTKVLFEISGDEKIETVNMKYKAGWESFCISSQCGCHFGCTFCATGDIGLKRNLTSDEMTDQILYFHLKGHSIDSISFMGMGEALANVQVFDALHVLTNPELFALSPRRLSISTIGIIPGIKKITQDYPQVNLTFSLHSPFNEQRSKLMPINERYPLLEVMDTLDEHIRVTSRKVYIAYIMLPGVNDSIDHANEVVNLLRSRYKRGNLFHVNIIRYNPTVSSPMRFEEVNEKQVVNFYKKLKSAGINVTVRSQFGIDIDAACGQLYGNYQKNKNQ	MQQKNKYIRIQEFLKQNKFPDFRMNQIKNAVFQGRINHFNEITVLPKSLRKLLIEEFGESILNIAPLKVQHSEQVTKVLFEISGDEKIETVNMKYKAGWESFCISSQCGCHFGCKFCATGDIGLKRNLTSDEMTDQILYFHLKGHSIDSISFMGMGEALANVQVFDALHVLTNPELFALSPRRLSISTIGIIPGIKKITQDYPQVNLTFSLHSPFNEQRSKLMPINERYPLLEVMDTLDEHIRVTSRKVYIAYIMLPGVNDSIDHANEVVNLLRSRYKRGNLFHVNIIRYNPTVSSPMRFEEVNEKQVVNFYKKLKSAGINVTVRSQFGIDIDAACGQLYGNYQKNKNQ	100	gnl|BL_ORD_ID|520|hsp_num:0	571
BV379_396 # 313492 # 313806 # 1 # ID=1_396;partial=00;start_type=ATG;rbs_motif=AGGGGG;rbs_spacer=7bp;gc_cont=0.479	BV379_396	313492	313806	+	Strict	75	82.8	qacJ	37.37	3007014	protein homolog model	n/a	n/a	disinfecting agents and antiseptics	antibiotic efflux	small multidrug resistance (SMR) antibiotic efflux pump	ATGATTCTGGGTTATATCTTCCTCACAATTGCTATTTTATCAGAGTCAATCGGCGCGGCCATGCTGAAGGTCTCCCGCGGATTTACGCGGTTTTTGCCGAGCGCGCTTGTAGTGGCAGGCTATTCATTGGCCTTTTATATGCTTTCACTGACACTGAATCTCATTCCGCTCAGCTTATCCTATGCAACATGGAGCGGAGCCGGAACGGTGCTCGCATCCATTATCGGAGCGAAATGGTTTCATGAAAAACTGGACAAGCAGGCCGTCATCGGACTCTTTTTCTTATTGGCCGGTGTCATTTTGATGAATTGGTAG	MILGYIFLTIAILSESIGAAMLKVSRGFTRFLPSALVVAGYSLAFYMLSLTLNLIPLSLSYATWSGAGTVLASIIGAKWFHEKLDKQAVIGLFFLLAGVILMNW	MPYLYLVIAIITEIIGTSFLKTAEGFTKLWPTLGTLISFGICFYFLSVTMKYLPLNVSYATWAGLGLVLTTIVSVVIFKESVNLISIFSIILIIIGVVLLNVFGSSH	97.2	gnl|BL_ORD_ID|4680|hsp_num:0	5730
BV379_397 # 313824 # 314186 # 1 # ID=1_397;partial=00;start_type=ATG;rbs_motif=AGGAG;rbs_spacer=10bp;gc_cont=0.482	BV379_397	313824	314186	+	Strict	75	93.2	qacJ	44.9	3007014	protein homolog model	n/a	n/a	disinfecting agents and antiseptics	antibiotic efflux	small multidrug resistance (SMR) antibiotic efflux pump	ATGAAAGGATTACTTTGCTTGGCATTAGCCATTGTATCAGAAGTGTTCGGGAGCACGATGCTGAAGCTGTCGGACGGTTTTACGCACCTGTGGCCCGCTCTCGGCGTAATTGCCGGAATCGGAGCCTCTTTTATGTTTTTGAGCTTCTCATTGAAAAGCCTTGATTTATCCGCCGCATACGCGACATGGTCAGGTGTCGGCACCGCTTTAACGGCAATTGTCGGCTTTTTTGTTTTTAAGGAGGCCATGACAGTCAAAATGATGATCGGGCTTGTTTTGGTCATCACGGGCGTCATCCTGCTGAACCGTTCCAAGTCTCAAAAAGCTAAAAAAAAATCAAACGGCCCGGAGCTGACCGTTTGA	MKGLLCLALAIVSEVFGSTMLKLSDGFTHLWPALGVIAGIGASFMFLSFSLKSLDLSAAYATWSGVGTALTAIVGFFVFKEAMTVKMMIGLVLVITGVILLNRSKSQKAKKKSNGPELTV	MPYLYLVIAIITEIIGTSFLKTAEGFTKLWPTLGTLISFGICFYFLSVTMKYLPLNVSYATWAGLGLVLTTIVSVVIFKESVNLISIFSIILIIIGVVLLNVFGSSH	112.15	gnl|BL_ORD_ID|4680|hsp_num:0	5730
BV379_2299 # 1700836 # 1701201 # 1 # ID=1_2299;partial=00;start_type=ATG;rbs_motif=AGGAG;rbs_spacer=8bp;gc_cont=0.377	BV379_2299	1700836	1701201	+	Strict	75	79.7	qacG	42.45	3007015	protein homolog model	n/a	n/a	disinfecting agents and antiseptics	antibiotic efflux	small multidrug resistance (SMR) antibiotic efflux pump	ATGCAATGGATTTATTTAAGTTTAGCGATCATTTTTGAAGTATTGGGTACGGTCAGCATGAAATTATCAAATGGATTTACAAAACTTGTCCCAAGTATTTTATTGTTATTGTTTTATATCGGCAGCCTTTGTTTTCTTACTTTGACTTTGAAATATATAAGTGTCTCCATCGCGTATGCGGTCTGGTCGGGGATGGGGATCGTGCTGATTTCCGTGATCGGAATTTTTTTCTTTCATGAACAGTTCTCTGTCATAAAAGCCGTCTCTGTTCTTCTGATCATCATCGGTGTCGTTTCCTTAAACTTTATTTCTGAAAGTGAAACGTCATCAAACGGCATCAGCGTTCATACGGACAGAAACAGATGA	MQWIYLSLAIIFEVLGTVSMKLSNGFTKLVPSILLLLFYIGSLCFLTLTLKYISVSIAYAVWSGMGIVLISVIGIFFFHEQFSVIKAVSVLLIIIGVVSLNFISESETSSNGISVHTDRNR	MHYLYLFISIATEIIGTSFLKTSEGFTKLWPTLGTLLSFGICFYFLSLTIKFLPLNITYATWAGLGLVLTTIISVIVFKENVNLISIISIGLIVIGVVLLNVFGESH	113.08	gnl|BL_ORD_ID|4681|hsp_num:0	5731
BV379_2891 # 2182404 # 2182652 # 1 # ID=1_2891;partial=00;start_type=ATG;rbs_motif=AGGAG;rbs_spacer=7bp;gc_cont=0.333	BV379_2891	2182404	2182652	+	Strict	75	97.4	qacJ	56.25	3007014	protein homolog model	n/a	n/a	disinfecting agents and antiseptics	antibiotic efflux	small multidrug resistance (SMR) antibiotic efflux pump	ATGGCATATTTATATTTAGTACTCGCAATTTCAGGTGAACTTATTGGTTCTTCTATGCTCAAGGCTGCAGAAGGTTTTTCAAAAATTTATCCTACTATTGGTACAATTATTGCTTATATAGGCTCTTTTTTCTTCTTATCACTTGCAATGAAGACCATACCTCTGAATACTGCCTATGCACTCTGGTCTGGAATAGGGATTATTGCTGCTACAATAATCTCAGTTTTGATTTGGAAAGAAAAAAATTAA	MAYLYLVLAISGELIGSSMLKAAEGFSKIYPTIGTIIAYIGSFFFLSLAMKTIPLNTAYALWSGIGIIAATIISVLIWKEKN	MPYLYLVIAIITEIIGTSFLKTAEGFTKLWPTLGTLISFGICFYFLSVTMKYLPLNVSYATWAGLGLVLTTIVSVVIFKESVNLISIFSIILIIIGVVLLNVFGSSH	76.64	gnl|BL_ORD_ID|4680|hsp_num:0	5730

## Sheet: Table S10
Table S10. CAZyme gene profile of BV379. DIAMOND, HMMER, and dbCAN_sub were used to align the translated genome against the pre-annotated CAZyme sequence database in dbCAN3.
Gene ID	EC#	HMMER	dbCAN_sub	DIAMOND	Signalp	#ofTools
Gene_1053	-	N	GT2	N	N	1
Gene_1120	N	N	N	GH0	N	1
Gene_1150	-	N	CBM50_e826	N	N	1
Gene_1218	N	CE1(15-237)	N	N	N	1
Gene_126	-	N	GH23_e590	N	N	1
Gene_1547	-	N	CBM50_e833+CBM50_e1004	N	Y(1-19)	1
Gene_1556	N	N	N	GH130_1	N	1
Gene_1577	N	N	N	GH1	N	1
Gene_1677	N	N	N	GH23	N	1
Gene_168	N	N	N	GH28	N	1
Gene_1683	N	N	N	GH23	N	1
Gene_1781	N	N	N	GH0	N	1
Gene_1782	N	N	N	GH0	N	1
Gene_1784	N	N	N	GH4	N	1
Gene_1809	3.5.1.104	N	CE4_e23	N	Y(1-24)	1
Gene_184	N	N	N	GT1	N	1
Gene_185	N	N	N	GT2	N	1
Gene_190	N	N	N	GT1	N	1
Gene_1911	N	N	N	GT0	N	1
Gene_193	N	N	N	GT1	N	1
Gene_199	N	N	N	GT1	N	1
Gene_200	N	N	N	GT1	N	1
Gene_2010	N	N	N	GH13_23	N	1
Gene_2045	N	AA1(48-339)	N	N	N	1
Gene_240	N	N	N	GT2	N	1
Gene_241	N	N	N	GT2	N	1
Gene_2420	N	N	N	GT1	N	1
Gene_2421	N	N	N	GT1	N	1
Gene_2425	N	N	N	GT1	N	1
Gene_2427	N	N	N	GT1	N	1
Gene_244	N	N	N	GT1	N	1
Gene_245	N	N	N	GT2	N	1
Gene_246	N	N	N	GT1	N	1
Gene_247	N	N	N	GT2	N	1
Gene_248	N	N	N	GT2	N	1
Gene_253	N	N	N	GT2	N	1
Gene_2530	N	N	N	CBM6	N	1
Gene_2566	N	N	N	GH0	N	1
Gene_2620	N	CE1(14-241)	N	N	N	1
Gene_2633	-	N	CE4_e14	N	N	1
Gene_2690	N	N	N	GH38	N	1
Gene_2694	N	N	N	GH1	N	1
Gene_2695	N	N	N	GH1	N	1
Gene_2789	N	N	N	GH84	N	1
Gene_2876	N	N	N	GH9	N	1
Gene_2904	N	N	N	CBM50	N	1
Gene_3073	N	N	N	GH43_4	N	1
Gene_3083	N	N	N	CBM16+CBM96	Y(1-33)	1
Gene_3084	N	N	N	CBM16+CBM96	N	1
Gene_3086	N	N	N	CBM16+CBM96	N	1
Gene_3087	N	N	N	CBM16+CBM96	N	1
Gene_3190	-	N	GT8_e207	N	N	1
Gene_3263	N	N	N	GT0	N	1
Gene_334	-	N	AA10_e34	N	Y(1-28)	1
Gene_3378	N	N	N	GH23	N	1
Gene_3389	N	N	N	GH13_11	N	1
Gene_3400	N	N	N	GT58	N	1
Gene_3473	N	N	N	GT2	N	1
Gene_3552	N	N	N	GT4	N	1
Gene_3561	N	N	N	GT0	N	1
Gene_3733	N	N	N	GT2	N	1
Gene_3779	N	N	N	GH13_31	N	1
Gene_3856	N	N	N	CBM50	N	1
Gene_3893	N	N	N	CE8	N	1
Gene_4011	N	N	N	GH0	Y(1-18)	1
Gene_4064	N	N	N	GT1	N	1
Gene_4065	N	N	N	GT2	N	1
Gene_4127	N	N	N	GT51	N	1
Gene_418	N	N	N	GT2	N	1
Gene_427	N	N	N	GT0	N	1
Gene_4273	N	N	N	GH4	N	1
Gene_4305	N	N	N	GT4	N	1
Gene_4313	N	N	N	GT2	N	1
Gene_442	N	N	N	GT0	N	1
Gene_445	N	N	N	GT2	N	1
Gene_4582	N	N	N	GH23	N	1
Gene_4656	N	N	N	CBM50	N	1
Gene_4657	-	N	CBM50_e1	N	N	1
Gene_4662	N	N	N	GH5_11	N	1
Gene_4727	N	N	N	GT83	N	1
Gene_4820	N	N	N	GH23	N	1
Gene_4821	N	N	N	GH23	N	1
Gene_4826	N	N	N	GH73	N	1
Gene_4827	N	N	N	GH0	N	1
Gene_4909	N	CE12(44-214)	N	N	N	1
Gene_4941	N	N	N	GH28	N	1
Gene_496	N	N	N	GT2	N	1
Gene_5180	N	N	N	GT2	N	1
Gene_5205	N	N	N	GT2	N	1
Gene_523	N	N	N	GT2	N	1
Gene_5316	-	N	CBM50_e1023	N	N	1
Gene_536	N	N	N	CBM50+GH25	N	1
Gene_5365	N	N	N	GH1	N	1
Gene_667	N	N	N	CBM50	N	1
Gene_83	-	N	CBM50_e817	N	N	1
Gene_853	N	N	N	GT0	N	1
Gene_935	-	N	CBM50_e55	N	N	1
Gene_989	N	N	N	GT4	N	1
Gene_1052	-	N	GT2	GT2	N	2
Gene_1093	-	GT83(11-262)	GT83_e74	N	N	2
Gene_1118	-	N	GH23_e126	GH0	N	2
Gene_117	-	N	CBM50_e375+CBM50_e520	CBM50	Y(1-24)	2
Gene_1538	-	N	CBM50_e520+CBM50_e438	CBM50	Y(1-26)	2
Gene_1590	-	AA6(9-149)	AA6_e2	N	N	2
Gene_1634	1.1.3.-	AA7(27-248)	AA7_e0	N	N	2
Gene_1680	-	N	GH23_e56	GH23	N	2
Gene_1741	-	N	GT2	GT2	N	2
Gene_1787	3.2.1.122	GH4(8-79)	GH4_e4	N	N	2
Gene_1808	3.5.1.104	CE4(2-82)	CE4_e23	N	N	2
Gene_2187	1.1.3.-	AA7(22-243)	AA7_e0	N	N	2
Gene_3037	-	GH177(3-295)	GH109_e5	N	N	2
Gene_3139	-	CE4(114-242)	CE4_e274	N	Y(1-28)	2
Gene_3189	-	GT8(5-141)	GT8_e207	N	N	2
Gene_3210	-	GT2(1-172)	GT2	N	N	2
Gene_333	1.14.99.53	AA10(16-124)	AA10_e1	N	N	2
Gene_3579	-	N	GT4_e101	GT4	N	2
Gene_3790	-	CE14(4-114)	CE14_e46	N	N	2
Gene_4583	-	N	GH23_e126	GH23	N	2
Gene_4823	-	N	GH23_e126	GH23	N	2
Gene_76	-	CE14(6-124)	CE14_e39	N	N	2
Gene_800	-	CE4(73-195)	CE4_e129	N	Y(1-33)	2
Gene_84	-	N	CBM50_e1004+CBM50_e833	CBM50	N	2
Gene_1038	-	GH18(171-401)	CBM50_e96+CBM50_e96+GH18_e174	CBM50+GH18	N	3
Gene_1090	-	GT2(8-170)	GT2	GT2	N	3
Gene_1102	-	CBM50(161-203)	CBM50_e826	CBM50	N	3
Gene_1180	2.4.1.-	GT1(179-388)	GT1_e225	GT1	N	3
Gene_1197	3.2.1.85	GH1(3-286)	GH1_e65	GH1	N	3
Gene_1204	-	GH53(40-341)	GH53_e0	GH53	Y(1-35)	3
Gene_1260	3.2.1.17|4.2.2.n1	GH23(123-226)	GH23_e335	GH23	N	3
Gene_1436	2.4.1.129	GT51(55-229)	GT51_e20	GT51	Y(1-60)	3
Gene_1506	-	CE4(33-159)	CE4_e25	CE4	N	3
Gene_1548	-	CBM50(120-161)	CBM50_e1004+CBM50_e833	CBM50	N	3
Gene_1674	-	GH113(55-288)	GH113_e12	GH113	N	3
Gene_1786	3.2.1.122	GH4(4-115)	GH4_e4	GH4	N	3
Gene_1838	3.2.1.93	GH13_29(30-376)	GH13_e1	GH13_29	N	3
Gene_1884	4.2.2.2	PL1_6(2-197)	PL1_e108	PL1_6	N	3
Gene_1900	-	GT2(5-127)	GT2	GT2	N	3
Gene_1910	-	GT2(4-130)	GT2	GT2	N	3
Gene_2114	-	GT1(93-337)	GT1_e274	GT1	N	3
Gene_23	-	GT2(6-168)	GT2	GT2	N	3
Gene_2309	-	GT2(49-279)	GT2	GT2	N	3
Gene_2315	-	GH126(42-303)	GH126_e0	GH126	Y(1-25)	3
Gene_2437	3.2.1.86|3.2.1.38|3.2.1.85|3.2.1.21|3.2.1.-	GH1(8-475)	GH1_e115	GH1	N	3
Gene_2465	3.1.1.41|3.1.1.72	CE7(4-312)	CE7_e11	CE7	N	3
Gene_2481	3.2.1.1	GH13_28(58-317)	GH13_e34	CBM26+GH13_28	Y(1-34)	3
Gene_2503	5.4.99.11|3.2.1.20|3.2.1.10|3.2.1.-|3.2.1.70	GH13_29(11-166)	GH13_e122	GH13_31	N	3
Gene_2504	5.4.99.11|3.2.1.20|3.2.1.10|3.2.1.-|3.2.1.70	GH13_31(28-209)	GH13_e122	GH13_31	N	3
Gene_256	3.2.1.55|3.2.1.8|3.2.1.-|3.2.1.37	GH43_16(38-360)+CBM6(382-511)	GH43_e261+CBM6_e6	CBM6+GH43_16	Y(1-27)	3
Gene_257	3.2.1.8|3.2.1.136	GH30_8(19-362)	GH30_e78	GH30_8	N	3
Gene_2610	3.2.1.52	GH3(108-343)	GH3_e28	GH3	Y(1-21)	3
Gene_2612	3.2.1.92	GH171(57-414)	GH171_e0	GH171	Y(1-24)	3
Gene_264	3.2.1.4|3.2.1.78|3.2.1.132	GH5_2(53-290)+CBM3(357-437)	GH5_e251+CBM3_e18	CBM3+GH5_2	Y(1-30)	3
Gene_2817	3.2.1.-	GH18(126-404)	CBM50_e699+GH18_e157	CBM50+GH18	N	3
Gene_2900	3.2.1.65|3.2.1.64	GH32(64-369)	GH32_e117	GH32	N	3
Gene_2902	2.4.1.10	GH68_1(42-326)	GH68_e0	GH68	Y(1-30)	3
Gene_2917	-	GT4(200-351)	GT4_e3738	GT4	N	3
Gene_2924	-	GT4(27-179)	GT4_e2274	GT4	N	3
Gene_3072	3.2.1.99	GH43_4(34-215)	GH43_e38	GH43_4	Y(1-26)	3
Gene_3078	3.2.1.86|3.2.1.21|3.2.1.37	GH1(2-462)	GH1_e85	GH1	N	3
Gene_3082	-	PL1_8(90-284)	PL1_e106	PL1_8	Y(1-36)	3
Gene_3159	3.2.1.86|3.2.1.85|3.2.1.21	GH1(2-303)	GH1_e13	GH1	N	3
Gene_3178	3.2.1.86	GH4(6-185)	GH4_e24	GH4	N	3
Gene_3241	3.2.1.26	GH32(1-150)	GH32_e57	GH32	N	3
Gene_3248	-	GT2(4-162)	GT2	GT2	N	3
Gene_3254	-	GT2(5-168)	GT2	GT2	N	3
Gene_3317	-	GT51(83-257)	GT51_e8	GT51	N	3
Gene_3424	3.2.1.8	GH11(32-211)	GH11_e15	GH11	Y(1-29)	3
Gene_3534	-	GT2(4-133)	GT2	GT2	N	3
Gene_3545	3.2.1.-|3.2.1.17	GH73(59-186)	GH73_e162	GH73	N	3
Gene_3549	2.4.1.-	GT26(57-224)	GT26_e19	GT26	N	3
Gene_3553	-	GT4(12-88)	GT4_e2213	GT4	N	3
Gene_3572	-	GT4(215-346)	GT4_e23	GT4	N	3
Gene_3577	-	GT2(9-123)	GT2	GT2	N	3
Gene_3615	-	PL9_2(32-390)	PL9_e18	PL9_2	Y(1-28)	3
Gene_3643	3.5.1.25	CE9(8-384)	CE9_e51	CE9	N	3
Gene_367	3.2.1.37|3.2.1.55|3.2.1.-|-	GH43_11(3-301)+CBM91(331-532)	GH43_e285+CBM91_e24	GH43_11	N	3
Gene_3698	3.2.1.26	GH32(27-331)	GH32_e0	GH32	N	3
Gene_3722	-	GT4(23-175)	GT4_e2316	GT4	N	3
Gene_3723	-	GT2(10-163)	GT2	GT2	N	3
Gene_3724	-	GT4(148-253)	GT4_e1131	GT4	N	3
Gene_3727	-	GT2(7-139)	GT2	GT2	N	3
Gene_3732	-	GT2(7-131)	GT2	GT2	N	3
Gene_3972	3.2.1.132	GH46(10-234)	GH46_e0	GH46	N	3
Gene_4128	-	GT51(63-238)	GT51_e55	GT51	N	3
Gene_4156	5.4.99.11|3.2.1.20|3.2.1.10|3.2.1.-|3.2.1.70	GH13_31(28-209)	GH13_e122	GH13_31	N	3
Gene_4157	5.4.99.11|3.2.1.20|3.2.1.10|3.2.1.-|3.2.1.70	GH13_31(9-159)	GH13_e122	GH13_31	N	3
Gene_4181	3.2.1.-	GH73(48-183)	GH73_e25	GH73	N	3
Gene_4272	3.2.1.22	GH4(3-180)	GH4_e17	GH4	N	3
Gene_4456	3.2.1.99	GH43_5(29-307)	GH43_e56	GH43_5	N	3
Gene_4468	3.2.1.55	GH51_1(1-293)	GH51_e0	GH51	N	3
Gene_4503	3.2.1.55	GH51_1(7-225)	GH51_e19	GH51	N	3
Gene_4695	-	CBM50(4-48)	CBM50_e257	CBM50	N	3
Gene_4825	-	GH73(13-149)	GH73_e27	GH73	N	3
Gene_4900	-	CE6(49-140)	CE6_e1	CE0	N	3
Gene_514	-	CE4(118-242)	CE4_e20	CE4	N	3
Gene_5384	-	CE14(8-113)	CE14_e0	CE14	N	3
Gene_5385	2.4.1.-	GT4(139-287)	GT4_e1442	GT4	N	3
Gene_5409	2.4.1.129	GT51(89-265)	GT51_e113	GT51	N	3
Gene_5459	2.4.1.157	GT28(204-354)	GT28_e89	GT28	N	3
Gene_57	3.2.1.86|3.2.1.23|3.2.1.21	GH1(3-476)	GH1_e0	GH1	N	3
Gene_59	-	GH30_3(20-251)	GH30_e56	GH30_3	N	3
Gene_723	-	GT28(188-343)	GT28_e1	GT28	N	3
Gene_82	-	GT1(9-393)	GT1_e505	GT1	N	3

[truncated: 2 more sheets: Table S11, Table S12]
